# Supplementary material for: Design of minibinder proteins as universal antagonists against canine and human TNFα
Source: Commun Biol. 2025 Nov 24;8:1639. doi: 10.1038/s42003-025-09030-7 (PMC12644665; doi:10.1038/s42003-025-09030-7)
Supplement: Supplementary file 3 — Supplementary Data 1 [file 42003_2025_9030_MOESM3_ESM.xls]

## Sheet: Fig.1a
	Fig. 1a
	BLI sensorgram curves of hTNFα with TNF30														BLI sensorgram curves of cTNFα with TNF30														BLI sensorgram curves of cTNFα with TNF30K
	Time (s)	10 nM	5 nM	2.5 nM	1.25 nM	0.63 nM	0.31 nM	Fit1	Fit2	Fit3	Fit4	Fit5	Fit6		Time (s)	10 nM	5 nM	2.5 nM	1.25 nM	0.63 nM	0.31 nM	Fit1	Fit2	Fit3	Fit4	Fit5	Fit6		Time (s)	5.0 nM	2.5 nM	1.25 nM	0.63 nM	Fit1	Fit2	Fit3	Fit4
	0	-0.00573	-0.00181	0.003695	0.001601	0.005516	0.008601	0	0	0	0	0	0		0	0.015839	0.011802	0.016166	0.009592	0.011998	0.008188	0	0	0	0	0	0		0	0.000309	0.000181	0.000184	3.27e-05	0	0	0	0
	0.2	-0.00576	-0.00183	0.003969	0.00199	0.005143	0.008509	0.000958	0.000479	0.00024	0.000115	5.75e-05	2.88e-05		0.2	0.016063	0.011701	0.016096	0.008781	0.011842	0.007624	0.001031	0.000516	0.000258	0.000124	6.19e-05	3.1e-05		0.2	0.010628	0.008699	0.00844	0.003391	0.004266	0.002179	0.001057	0.000531
	0.4	-0.00532	-0.00202	0.004181	0.002113	0.004625	0.007986	0.001916	0.000958	0.000479	0.00023	0.000115	5.75e-05		0.4	0.016841	0.010967	0.015576	0.007807	0.011558	0.007227	0.00206	0.00103	0.000515	0.000247	0.000124	6.19e-05		0.4	0.020489	0.015298	0.014739	0.00375	0.0081	0.004223	0.002072	0.001047
	0.6	-0.00513	-0.00191	0.003893	0.002427	0.004435	0.007727	0.002874	0.001437	0.000719	0.000345	0.000172	8.62e-05		0.6	0.017518	0.010991	0.014582	0.00689	0.011233	0.007207	0.003086	0.001544	0.000772	0.000371	0.000185	9.27e-05		0.6	0.025788	0.019913	0.018806	0.004522	0.011546	0.006141	0.003046	0.001546
	0.8	-0.00467	-0.00178	0.003745	0.002939	0.004466	0.007064	0.003832	0.001916	0.000958	0.00046	0.00023	0.000115		0.8	0.017985	0.010902	0.014119	0.006123	0.011176	0.006445	0.004109	0.002057	0.001029	0.000494	0.000247	0.000124		0.8	0.030715	0.020228	0.018776	0.004687	0.014643	0.00794	0.00398	0.00203
	1	-0.00379	-0.00163	0.003648	0.003383	0.004605	0.006118	0.004789	0.002395	0.001198	0.000575	0.000287	0.000144		1	0.019215	0.010833	0.013516	0.005506	0.011327	0.005343	0.005131	0.002569	0.001285	0.000617	0.000309	0.000154		1	0.03073	0.02076	0.018812	0.004939	0.017426	0.009629	0.004876	0.0025
	1.2	-0.00331	-0.00123	0.003816	0.003698	0.005013	0.005526	0.005747	0.002874	0.001437	0.00069	0.000345	0.000172		1.2	0.019621	0.010997	0.013337	0.004772	0.011616	0.005156	0.006149	0.00308	0.001541	0.00074	0.00037	0.000185		1.2	0.031097	0.021485	0.018954	0.005257	0.019928	0.011213	0.005736	0.002955
	1.4	-0.00268	-0.00067	0.004188	0.004239	0.00425	0.005146	0.006704	0.003353	0.001677	0.000805	0.000402	0.000201		1.4	0.020372	0.011192	0.013238	0.00466	0.011183	0.004562	0.007166	0.00359	0.001797	0.000863	0.000432	0.000216		1.4	0.031232	0.021959	0.019158	0.005573	0.022176	0.0127	0.006561	0.003396
	1.6	-0.00204	-0.00059	0.004101	0.004217	0.003804	0.005003	0.007661	0.003832	0.001916	0.00092	0.00046	0.00023		1.6	0.021334	0.011126	0.01272	0.004626	0.01105	0.004523	0.00818	0.004099	0.002052	0.000985	0.000493	0.000246		1.6	0.031346	0.02207	0.019166	0.005992	0.024197	0.014095	0.007353	0.003824
	1.8	-0.00063	-8.7e-05	0.004425	0.004415	0.003507	0.00498	0.008618	0.00431	0.002156	0.001035	0.000517	0.000259		1.8	0.022697	0.011085	0.012696	0.00469	0.010968	0.004635	0.009191	0.004607	0.002306	0.001108	0.000554	0.000277		1.8	0.031502	0.022306	0.019127	0.006599	0.026013	0.015404	0.008113	0.004239
	2	0.000162	0.000641	0.004539	0.004652	0.003153	0.004848	0.009575	0.004789	0.002395	0.00115	0.000575	0.000287		2	0.023927	0.01157	0.012556	0.005056	0.010442	0.004884	0.0102	0.005114	0.002561	0.00123	0.000615	0.000308		2	0.031793	0.022313	0.019025	0.007117	0.027646	0.016631	0.008842	0.004641
	2.2	0.001271	0.000553	0.004303	0.004473	0.002768	0.004765	0.010532	0.005268	0.002634	0.001265	0.000632	0.000316		2.2	0.024871	0.01147	0.012906	0.005244	0.010334	0.005033	0.011206	0.00562	0.002815	0.001352	0.000676	0.000338		2.2	0.032538	0.022244	0.019092	0.007789	0.029113	0.017784	0.009541	0.00503
	2.4	0.002134	0.000768	0.004361	0.004633	0.002885	0.004768	0.011488	0.005747	0.002874	0.00138	0.00069	0.000345		2.4	0.025494	0.011397	0.012853	0.005296	0.010291	0.005173	0.01221	0.006126	0.003068	0.001474	0.000737	0.000369		2.4	0.033322	0.022944	0.018786	0.007897	0.030431	0.018865	0.010212	0.005408
	2.6	0.002796	0.000572	0.004838	0.004824	0.003308	0.004365	0.012445	0.006225	0.003113	0.001495	0.000747	0.000374		2.6	0.026141	0.011255	0.013427	0.005519	0.010182	0.005047	0.013212	0.00663	0.003321	0.001596	0.000798	0.000399		2.6	0.03364	0.023387	0.018944	0.007943	0.031617	0.019879	0.010856	0.005775
	2.8	0.003708	0.000927	0.005125	0.004685	0.002891	0.004429	0.013401	0.006704	0.003353	0.00161	0.000805	0.000402		2.8	0.026721	0.011405	0.014138	0.005485	0.009518	0.00514	0.014211	0.007133	0.003574	0.001717	0.000859	0.00043		2.8	0.03396	0.02366	0.018988	0.008496	0.032682	0.020831	0.011474	0.00613
	3	0.003648	0.001683	0.00421	0.004507	0.002863	0.004632	0.014357	0.007183	0.003592	0.001725	0.000862	0.000431		3	0.026987	0.011574	0.014141	0.005449	0.010016	0.00473	0.015208	0.007636	0.003826	0.001838	0.00092	0.00046		3	0.033806	0.024099	0.019215	0.008576	0.033639	0.021724	0.012067	0.006474
	3.2	0.004203	0.002579	0.00391	0.00518	0.002958	0.004886	0.015314	0.007661	0.003832	0.001839	0.00092	0.00046		3.2	0.027161	0.012357	0.014195	0.005406	0.010125	0.00486	0.016203	0.008137	0.004078	0.00196	0.00098	0.00049		3.2	0.0335	0.024204	0.019507	0.008839	0.034499	0.022562	0.012636	0.006808
	3.4	0.004653	0.002957	0.004088	0.004999	0.002697	0.004644	0.01627	0.00814	0.004071	0.001954	0.000977	0.000489		3.4	0.027051	0.013246	0.01437	0.005416	0.010085	0.004499	0.017195	0.008638	0.004329	0.002081	0.001041	0.000521		3.4	0.032957	0.024387	0.019961	0.00899	0.035273	0.023348	0.013181	0.007131
	3.6	0.005522	0.003284	0.003911	0.005243	0.003084	0.004568	0.017225	0.008618	0.00431	0.002069	0.001035	0.000517		3.6	0.027684	0.01383	0.014772	0.005428	0.01076	0.004385	0.018184	0.009138	0.00458	0.002201	0.001101	0.000551		3.6	0.032964	0.024507	0.02067	0.00907	0.035968	0.024086	0.013705	0.007445
	3.8	0.005957	0.003374	0.004013	0.004925	0.004096	0.004877	0.018181	0.009097	0.00455	0.002184	0.001092	0.000546		3.8	0.028147	0.013694	0.014598	0.005513	0.010807	0.00441	0.019172	0.009637	0.004831	0.002322	0.001162	0.000581		3.8	0.032879	0.025024	0.021112	0.009168	0.036592	0.024778	0.014208	0.007749
	4	0.007063	0.00375	0.004161	0.004066	0.004141	0.004772	0.019137	0.009575	0.004789	0.002299	0.00115	0.000575		4	0.028573	0.01408	0.014433	0.004533	0.01082	0.003995	0.020156	0.010134	0.005081	0.002443	0.001222	0.000611		4	0.032728	0.025233	0.021047	0.008962	0.037154	0.025427	0.01469	0.008044
	4.2	0.007226	0.003432	0.004024	0.003274	0.003809	0.004889	0.020092	0.010053	0.005029	0.002414	0.001207	0.000604		4.2	0.028446	0.014173	0.013772	0.004597	0.010909	0.003744	0.021139	0.010631	0.005331	0.002563	0.001282	0.000641		4.2	0.032987	0.025	0.021492	0.00899	0.037658	0.026036	0.015153	0.00833
	4.4	0.007766	0.003477	0.003567	0.002789	0.003749	0.004198	0.021047	0.010532	0.005268	0.002529	0.001265	0.000632		4.4	0.029254	0.014305	0.013064	0.004198	0.010837	0.003764	0.022119	0.011127	0.005581	0.002683	0.001342	0.000671		4.4	0.033324	0.024923	0.021424	0.008987	0.038112	0.026608	0.015596	0.008607
	4.6	0.008063	0.003966	0.003131	0.003155	0.004013	0.004202	0.022002	0.01101	0.005507	0.002644	0.001322	0.000661		4.6	0.02969	0.01534	0.011628	0.004721	0.010208	0.003857	0.023097	0.011622	0.00583	0.002803	0.001403	0.000702		4.6	0.033382	0.024678	0.021634	0.009105	0.038519	0.027145	0.016022	0.008876
	4.8	0.008883	0.004545	0.003347	0.003655	0.004295	0.003493	0.022957	0.011488	0.005747	0.002759	0.00138	0.00069		4.8	0.030367	0.016029	0.011289	0.005092	0.010748	0.002903	0.024072	0.012117	0.006079	0.002923	0.001463	0.000732		4.8	0.033191	0.023999	0.021871	0.008986	0.038886	0.027648	0.016431	0.009136
	5	0.005793	0.004499	0.003789	0.003544	0.004742	0.003119	0.023912	0.011967	0.005986	0.002874	0.001437	0.000719		5	0.031439	0.016338	0.011285	0.005085	0.010807	0.00283	0.025045	0.01261	0.006327	0.003042	0.001522	0.000762		5	0.033018	0.023906	0.021987	0.009143	0.039215	0.02812	0.016823	0.009389
	5.2	0.006073	0.004929	0.004156	0.003243	0.005095	0.002784	0.024867	0.012445	0.006225	0.002989	0.001495	0.000747		5.2	0.031338	0.016492	0.010896	0.004957	0.010974	0.002889	0.026016	0.013102	0.006575	0.003162	0.001582	0.000791		5.2	0.033268	0.023761	0.02229	0.009441	0.039511	0.028563	0.0172	0.009634
	5.4	0.006902	0.005172	0.004468	0.003704	0.004604	0.002927	0.025821	0.012923	0.006465	0.003104	0.001552	0.000776		5.4	0.03246	0.016729	0.010855	0.005902	0.010184	0.002923	0.026985	0.013594	0.006822	0.003281	0.001642	0.000821		5.4	0.033605	0.02382	0.021965	0.009246	0.039777	0.028979	0.017561	0.009871
	5.6	0.00832	0.005537	0.004437	0.003648	0.004691	0.003018	0.026776	0.013401	0.006704	0.003219	0.00161	0.000805		5.6	0.034174	0.017037	0.010585	0.006158	0.009832	0.003555	0.027951	0.014084	0.007069	0.0034	0.001702	0.000851		5.6	0.034018	0.023657	0.021911	0.009505	0.040016	0.029369	0.017907	0.010101
	5.8	0.009926	0.006815	0.004789	0.004068	0.005164	0.002991	0.02773	0.013879	0.006943	0.003334	0.001667	0.000834		5.8	0.035398	0.017656	0.0111	0.006218	0.009748	0.00352	0.028914	0.014574	0.007316	0.003519	0.001761	0.000881		5.8	0.03445	0.023893	0.02164	0.009881	0.040231	0.029735	0.018239	0.010324
	6	0.011113	0.007421	0.004827	0.004634	0.004781	0.002352	0.028684	0.014357	0.007183	0.003449	0.001725	0.000862		6	0.03688	0.018743	0.011336	0.006468	0.009215	0.003754	0.029876	0.015062	0.007563	0.003638	0.001821	0.000911		6	0.035239	0.023603	0.021676	0.009891	0.040424	0.030079	0.018558	0.01054
	6.2	0.012945	0.007346	0.005158	0.004875	0.004345	0.001556	0.029638	0.014836	0.007422	0.003564	0.001782	0.000891		6.2	0.037993	0.018688	0.011746	0.006073	0.0091	0.003665	0.030835	0.01555	0.007809	0.003757	0.00188	0.000941		6.2	0.036246	0.024328	0.021914	0.010134	0.040597	0.030401	0.018864	0.01075
	6.4	0.014087	0.007886	0.006522	0.005518	0.004136	0.001485	0.030592	0.015314	0.007661	0.003678	0.001839	0.00092		6.4	0.038295	0.018745	0.012595	0.006592	0.008237	0.003676	0.031792	0.016037	0.008054	0.003875	0.00194	0.00097		6.4	0.03684	0.02478	0.021863	0.010143	0.040753	0.030703	0.019158	0.010953
	6.6	0.015108	0.008309	0.007181	0.006388	0.003986	0.001447	0.031546	0.015792	0.0079	0.003793	0.001897	0.000949		6.6	0.039312	0.018644	0.013904	0.007742	0.007672	0.003371	0.032746	0.016523	0.008299	0.003993	0.001999	0.001		6.6	0.037154	0.025058	0.021978	0.010619	0.040894	0.030987	0.01944	0.01115
	6.8	0.015947	0.009692	0.007246	0.006776	0.00327	0.001862	0.0325	0.016269	0.00814	0.003908	0.001954	0.000977		6.8	0.039787	0.019808	0.014571	0.008094	0.006712	0.003734	0.033698	0.017008	0.008544	0.004111	0.002058	0.00103		6.8	0.037429	0.025449	0.021873	0.01111	0.04102	0.031253	0.01971	0.011341
	7	0.016717	0.010915	0.00763	0.007427	0.003468	0.002409	0.033453	0.016747	0.008379	0.004023	0.002012	0.001006		7	0.040484	0.020556	0.015127	0.008551	0.006895	0.003794	0.034648	0.017492	0.008789	0.004229	0.002117	0.001059		7	0.037805	0.025829	0.021755	0.011344	0.041133	0.031503	0.019969	0.011527
	7.2	0.017496	0.012049	0.008157	0.008437	0.003548	0.002538	0.034407	0.017225	0.008618	0.004138	0.002069	0.001035		7.2	0.04096	0.021137	0.015997	0.008137	0.006979	0.004102	0.035596	0.017976	0.009033	0.004347	0.002176	0.001089		7.2	0.037674	0.026251	0.021677	0.011733	0.041235	0.031737	0.020218	0.011706
	7.4	0.018937	0.01296	0.00832	0.008361	0.003223	0.003064	0.03536	0.017703	0.008857	0.004253	0.002127	0.001064		7.4	0.041866	0.021544	0.01716	0.007548	0.006508	0.004094	0.036541	0.018458	0.009276	0.004465	0.002235	0.001118		7.4	0.037667	0.02613	0.022162	0.011824	0.041326	0.031957	0.020457	0.01188
	7.6	0.020317	0.013862	0.008192	0.008319	0.00348	0.003295	0.036313	0.018181	0.009097	0.004368	0.002184	0.001092		7.6	0.043009	0.021532	0.017459	0.00745	0.00707	0.004162	0.037484	0.01894	0.00952	0.004582	0.002294	0.001148		7.6	0.037933	0.026374	0.021859	0.012248	0.041408	0.032163	0.020686	0.012049
	7.8	0.021135	0.014411	0.008111	0.007756	0.003494	0.002806	0.037266	0.018659	0.009336	0.004483	0.002242	0.001121		7.8	0.043025	0.021802	0.016982	0.007268	0.007093	0.003978	0.038425	0.01942	0.009763	0.004699	0.002353	0.001177		7.8	0.038301	0.026575	0.021914	0.012525	0.041482	0.032357	0.020906	0.012213
	8	0.022567	0.014884	0.007852	0.008439	0.003389	0.00268	0.038219	0.019136	0.009575	0.004598	0.002299	0.00115		8	0.043979	0.022743	0.017118	0.007458	0.007436	0.00344	0.039363	0.0199	0.010005	0.004816	0.002411	0.001206		8	0.038401	0.026175	0.021821	0.012353	0.041548	0.032539	0.021117	0.012371
	8.2	0.023359	0.015236	0.007679	0.008611	0.003477	0.001809	0.039171	0.019614	0.009814	0.004713	0.002357	0.001178		8.2	0.044346	0.023698	0.016947	0.007426	0.007982	0.00349	0.0403	0.020379	0.010247	0.004933	0.00247	0.001236		8.2	0.038405	0.025969	0.022119	0.012579	0.041608	0.032709	0.02132	0.012525
	8.4	0.024162	0.015388	0.007731	0.009025	0.003516	0.001774	0.040124	0.020092	0.010053	0.004828	0.002414	0.001207		8.4	0.045164	0.023908	0.016887	0.007055	0.007911	0.003807	0.041234	0.020857	0.010489	0.00505	0.002529	0.001265		8.4	0.038006	0.026321	0.021699	0.01249	0.041662	0.032869	0.021514	0.012674
	8.6	0.025414	0.015789	0.007618	0.009339	0.00343	0.001945	0.041076	0.02057	0.010293	0.004942	0.002472	0.001236		8.6	0.046104	0.024365	0.016338	0.007136	0.007479	0.003469	0.042165	0.021334	0.01073	0.005167	0.002587	0.001294		8.6	0.03739	0.026161	0.022277	0.012993	0.04171	0.033019	0.0217	0.012818
	8.8	0.02619	0.015731	0.007963	0.009136	0.00343	0.001447	0.042029	0.021047	0.010532	0.005057	0.002529	0.001265		8.8	0.046593	0.024446	0.016647	0.006926	0.007959	0.003325	0.043095	0.02181	0.010971	0.005283	0.002645	0.001324		8.8	0.037343	0.026173	0.022134	0.013399	0.041753	0.03316	0.021879	0.012959
	9	0.027208	0.015435	0.008001	0.008635	0.004287	0.001619	0.042981	0.021525	0.010771	0.005172	0.002587	0.001293		9	0.047436	0.02399	0.017054	0.006656	0.008145	0.003342	0.044022	0.022285	0.011212	0.005399	0.002704	0.001353		9	0.03667	0.026551	0.022139	0.013624	0.041792	0.033292	0.022051	0.013094
	9.2	0.028411	0.015309	0.008387	0.008336	0.004348	0.001213	0.043933	0.022002	0.01101	0.005287	0.002644	0.001322		9.2	0.047989	0.023855	0.017184	0.006293	0.008399	0.002994	0.044947	0.02276	0.011452	0.005515	0.002762	0.001382		9.2	0.037175	0.026876	0.022045	0.01391	0.041827	0.033416	0.022215	0.013226
	9.4	0.029357	0.015167	0.008618	0.008151	0.004555	0.001217	0.044885	0.02248	0.011249	0.005402	0.002702	0.001351		9.4	0.048954	0.023991	0.017583	0.006581	0.008454	0.003043	0.04587	0.023233	0.011692	0.005631	0.00282	0.001411		9.4	0.03765	0.027285	0.021895	0.013863	0.041859	0.033532	0.022373	0.013354
	9.6	0.030211	0.015688	0.008589	0.007807	0.004339	0.001369	0.045836	0.022957	0.011488	0.005517	0.002759	0.00138		9.6	0.049495	0.0245	0.016775	0.006364	0.009146	0.003059	0.04679	0.023706	0.011932	0.005747	0.002878	0.00144		9.6	0.03792	0.027566	0.02238	0.013811	0.041887	0.033641	0.022525	0.013478
	9.8	0.031398	0.015845	0.008583	0.007589	0.004489	0.001216	0.046788	0.023435	0.011728	0.005632	0.002816	0.001408		9.8	0.04966	0.024577	0.016747	0.006159	0.009541	0.002922	0.047709	0.024178	0.012171	0.005863	0.002936	0.001469		9.8	0.03813	0.027717	0.022324	0.014035	0.041912	0.033743	0.02267	0.013598
	10	0.032188	0.015514	0.00943	0.007634	0.003903	0.000459	0.047739	0.023912	0.011967	0.005747	0.002874	0.001437		10	0.050818	0.024522	0.016631	0.006301	0.009568	0.003047	0.048625	0.024649	0.01241	0.005978	0.002994	0.001498		10	0.038548	0.027757	0.022662	0.013958	0.041935	0.03384	0.02281	0.013714
	10.2	0.03307	0.015428	0.009805	0.007065	0.00365	0.000515	0.048691	0.024389	0.012206	0.005862	0.002931	0.001466		10.2	0.051251	0.023852	0.016637	0.005961	0.009926	0.002397	0.049539	0.025119	0.012648	0.006093	0.003052	0.001527		10.2	0.038561	0.028066	0.022252	0.014443	0.041956	0.03393	0.022944	0.013827
	10.4	0.033664	0.015725	0.010547	0.00675	0.003563	0.000512	0.049642	0.024867	0.012445	0.005976	0.002989	0.001495		10.4	0.051284	0.023569	0.017079	0.006846	0.00984	0.00181	0.05045	0.025588	0.012886	0.006208	0.00311	0.001556		10.4	0.038852	0.0278	0.021996	0.014743	0.041974	0.034014	0.023072	0.013936
	10.6	0.034474	0.016374	0.011195	0.006516	0.003507	0.000788	0.050593	0.025344	0.012684	0.006091	0.003046	0.001523		10.6	0.052565	0.024015	0.017895	0.007379	0.009839	0.001524	0.05136	0.026056	0.013124	0.006323	0.003167	0.001585		10.6	0.038783	0.027894	0.021925	0.015015	0.041991	0.034094	0.023195	0.014042
	10.8	0.035088	0.017433	0.011847	0.006387	0.003277	0.000968	0.051544	0.025821	0.012923	0.006206	0.003104	0.001552		10.8	0.052796	0.024243	0.018664	0.006944	0.009459	0.001623	0.052267	0.026524	0.013361	0.006438	0.003225	0.001614		10.8	0.038616	0.02776	0.021655	0.014923	0.042006	0.034168	0.023314	0.014145
	11	0.035986	0.018692	0.012287	0.006325	0.002535	0.001274	0.052495	0.026299	0.013162	0.006321	0.003161	0.001581		11	0.053208	0.023695	0.018748	0.006672	0.009522	0.001842	0.053172	0.02699	0.013598	0.006553	0.003282	0.001643		11	0.038659	0.027636	0.021632	0.015329	0.042019	0.034238	0.023427	0.014244
	11.2	0.036844	0.020093	0.012642	0.006057	0.001614	0.00143	0.053445	0.026776	0.013401	0.006436	0.003219	0.00161		11.2	0.053689	0.023469	0.019344	0.006158	0.009321	0.001779	0.054075	0.027456	0.013834	0.006667	0.00334	0.001671		11.2	0.038595	0.027545	0.022036	0.015666	0.042031	0.034303	0.023536	0.014341
	11.4	0.037853	0.020845	0.01271	0.006126	0.001421	0.002413	0.054396	0.027253	0.01364	0.006551	0.003276	0.001638		11.4	0.054557	0.023365	0.019617	0.006087	0.009631	0.002123	0.054976	0.027921	0.01407	0.006781	0.003397	0.0017		11.4	0.038797	0.027322	0.021717	0.015325	0.042042	0.034365	0.023641	0.014435
	11.6	0.038319	0.021887	0.013187	0.00643	0.001311	0.002742	0.055346	0.02773	0.013879	0.006666	0.003334	0.001667		11.6	0.055323	0.023892	0.020038	0.006587	0.009774	0.002445	0.055875	0.028385	0.014306	0.006896	0.003454	0.001729		11.6	0.03904	0.027018	0.0215	0.015271	0.042052	0.034423	0.023741	0.014525
	11.8	0.039195	0.022371	0.013599	0.007185	0.001008	0.002691	0.056297	0.028207	0.014118	0.006781	0.003391	0.001696		11.8	0.055953	0.024363	0.019734	0.007278	0.009187	0.003182	0.056771	0.028848	0.014541	0.007009	0.003512	0.001758		11.8	0.039534	0.026454	0.021791	0.01532	0.04206	0.034477	0.023837	0.014613
	12	0.04018	0.023135	0.013433	0.008051	0.00089	0.002675	0.057247	0.028684	0.014357	0.006895	0.003449	0.001725		12	0.056775	0.025511	0.019847	0.007621	0.009544	0.003741	0.057665	0.02931	0.014776	0.007123	0.003569	0.001786		12	0.039502	0.026254	0.022046	0.015157	0.042068	0.034528	0.023929	0.014699
	12.2	0.040944	0.023775	0.013703	0.00802	0.000361	0.002353	0.058197	0.029161	0.014596	0.00701	0.003506	0.001753		12.2	0.057094	0.026268	0.020179	0.006873	0.009151	0.004063	0.058558	0.029772	0.015011	0.007237	0.003626	0.001815		12.2	0.039355	0.026241	0.02173	0.01453	0.042075	0.034575	0.024018	0.014781
	12.4	0.04167	0.023602	0.013866	0.007945	0.000469	0.002628	0.059147	0.029638	0.014835	0.007125	0.003564	0.001782		12.4	0.058008	0.026517	0.020416	0.006682	0.008788	0.004232	0.059447	0.030232	0.015245	0.00735	0.003683	0.001843		12.4	0.039197	0.026752	0.021803	0.01432	0.042082	0.03462	0.024103	0.014862
	12.6	0.042563	0.024173	0.013476	0.008367	0.000371	0.002349	0.060096	0.030115	0.015075	0.00724	0.003621	0.001811		12.6	0.058901	0.026638	0.020576	0.007168	0.008173	0.004867	0.060335	0.030692	0.015479	0.007464	0.00374	0.001872		12.6	0.038984	0.026736	0.021797	0.01461	0.042087	0.034662	0.024184	0.014939
	12.8	0.042985	0.02439	0.013539	0.008871	0.000329	0.001779	0.061046	0.030592	0.015314	0.007355	0.003678	0.001839		12.8	0.059402	0.02753	0.0206	0.00817	0.008151	0.00516	0.061221	0.031151	0.015713	0.007577	0.003796	0.0019		12.8	0.039095	0.026844	0.021359	0.014417	0.042093	0.034701	0.024263	0.015015
	13	0.04426	0.024334	0.013791	0.009668	0.000803	0.002376	0.061995	0.031069	0.015553	0.00747	0.003736	0.001868		13	0.060604	0.027506	0.020836	0.00843	0.008771	0.005202	0.062105	0.031609	0.015946	0.00769	0.003853	0.001929		13	0.038737	0.027087	0.021268	0.014737	0.042097	0.034738	0.024338	0.015088
	13.2	0.045297	0.024297	0.013736	0.009719	0.000536	0.0018	0.062945	0.031546	0.015791	0.007585	0.003793	0.001897		13.2	0.061324	0.027754	0.020459	0.008445	0.008301	0.005173	0.062986	0.032066	0.016179	0.007803	0.00391	0.001957		13.2	0.039124	0.027458	0.021308	0.014554	0.042101	0.034773	0.02441	0.015159
	13.4	0.045154	0.023714	0.013751	0.010046	0.001396	0.001712	0.063894	0.032023	0.01603	0.007699	0.003851	0.001926		13.4	0.061447	0.027933	0.019729	0.009007	0.009094	0.005123	0.063865	0.032522	0.016411	0.007915	0.003966	0.001985		13.4	0.039391	0.028165	0.021448	0.01441	0.042105	0.034805	0.024479	0.015227
	13.6	0.0454	0.024039	0.013655	0.010514	0.001817	0.002021	0.064843	0.0325	0.016269	0.007814	0.003908	0.001954		13.6	0.061942	0.028784	0.018942	0.00955	0.009768	0.005247	0.064742	0.032978	0.016643	0.008028	0.004023	0.002014		13.6	0.039666	0.028788	0.021714	0.013924	0.042108	0.034836	0.024545	0.015294
	13.8	0.046797	0.024246	0.014033	0.010692	0.002358	0.001679	0.065792	0.032976	0.016508	0.007929	0.003966	0.001983		13.8	0.063178	0.029234	0.01908	0.009866	0.009568	0.005252	0.065618	0.033432	0.016875	0.00814	0.004079	0.002042		13.8	0.039653	0.028367	0.0217	0.014175	0.042111	0.034865	0.024609	0.015358
	14	0.048262	0.024655	0.014053	0.010165	0.002374	0.001351	0.066741	0.033453	0.016747	0.008044	0.004023	0.002012		14	0.064143	0.02963	0.018764	0.010098	0.009882	0.005207	0.06649	0.033886	0.017106	0.008252	0.004136	0.00207		14	0.03961	0.028247	0.021875	0.013935	0.042114	0.034891	0.02467	0.015421
	14.2	0.045682	0.024265	0.014075	0.010004	0.002947	0.001602	0.067689	0.03393	0.016986	0.008159	0.004081	0.002041		14.2	0.065034	0.030079	0.018963	0.010012	0.010439	0.00479	0.067361	0.034339	0.017337	0.008364	0.004192	0.002098		14.2	0.039348	0.028395	0.021692	0.014046	0.042116	0.034917	0.024728	0.015482
	14.4	0.047039	0.024347	0.014843	0.010314	0.004028	0.001444	0.068638	0.034407	0.017225	0.008274	0.004138	0.002069		14.4	0.065948	0.030392	0.018943	0.010815	0.010385	0.004466	0.06823	0.034791	0.017568	0.008476	0.004248	0.002127		14.4	0.039567	0.029048	0.022273	0.014004	0.042119	0.03494	0.024785	0.01554
	14.6	0.04821	0.024635	0.015173	0.009487	0.004363	0.001612	0.069586	0.034883	0.017464	0.008388	0.004196	0.002098		14.6	0.066462	0.030937	0.019927	0.010717	0.010661	0.004029	0.069097	0.035242	0.017798	0.008588	0.004304	0.002155		14.6	0.039343	0.029104	0.022626	0.014048	0.042121	0.034962	0.024839	0.015597
	14.8	0.049358	0.025479	0.015484	0.009534	0.004621	0.001553	0.070534	0.03536	0.017703	0.008503	0.004253	0.002127		14.8	0.067056	0.031235	0.020126	0.010477	0.010622	0.003663	0.069961	0.035693	0.018028	0.008699	0.00436	0.002183		14.8	0.039618	0.028973	0.022977	0.014204	0.042122	0.034983	0.02489	0.015653
	15	0.050441	0.026716	0.015762	0.00963	0.004735	0.001694	0.071482	0.035836	0.017942	0.008618	0.00431	0.002156		15	0.06768	0.032271	0.020463	0.010729	0.010978	0.003527	0.070824	0.036142	0.018258	0.008811	0.004416	0.002211		15	0.040069	0.028995	0.023523	0.015156	0.042124	0.035003	0.02494	0.015706
	15.2	0.051495	0.027768	0.016017	0.009021	0.005357	0.00215	0.07243	0.036313	0.018181	0.008733	0.004368	0.002184		15.2	0.068753	0.032593	0.020922	0.010335	0.011416	0.003707	0.071684	0.036591	0.018487	0.008922	0.004472	0.002239		15.2	0.040335	0.029329	0.024231	0.015253	0.042125	0.035021	0.024988	0.015758
	15.4	0.052499	0.028257	0.016183	0.009558	0.00572	0.002699	0.073378	0.036789	0.01842	0.008848	0.004425	0.002213		15.4	0.069774	0.033333	0.021563	0.010463	0.011416	0.004407	0.072543	0.037039	0.018716	0.009033	0.004528	0.002267		15.4	0.040961	0.029469	0.024374	0.015254	0.042127	0.035038	0.025033	0.015809
	15.6	0.053286	0.029028	0.016743	0.009402	0.005497	0.002816	0.074326	0.037266	0.018659	0.008963	0.004483	0.002242		15.6	0.070813	0.034001	0.022292	0.009951	0.011305	0.004531	0.073399	0.037486	0.018944	0.009144	0.004584	0.002295		15.6	0.041086	0.029647	0.024765	0.016071	0.042128	0.035054	0.025077	0.015857
	15.8	0.054459	0.029139	0.017122	0.00956	0.005317	0.002767	0.075273	0.037742	0.018898	0.009077	0.00454	0.002271		15.8	0.071331	0.034396	0.022754	0.010149	0.011591	0.004938	0.074253	0.037932	0.019172	0.009255	0.004639	0.002323		15.8	0.041937	0.029535	0.025108	0.016512	0.042129	0.03507	0.025119	0.015905
	16	0.05543	0.030313	0.016973	0.008851	0.005067	0.002871	0.076221	0.038219	0.019136	0.009192	0.004598	0.002299		16	0.071639	0.035621	0.022632	0.009504	0.011647	0.005015	0.075105	0.038378	0.0194	0.009365	0.004695	0.002351		16	0.042202	0.029586	0.025248	0.016911	0.04213	0.035084	0.02516	0.015951
	16.2	0.056144	0.031051	0.017301	0.008671	0.005004	0.003424	0.077168	0.038695	0.019375	0.009307	0.004655	0.002328		16.2	0.072078	0.036015	0.023052	0.008575	0.011281	0.005143	0.075955	0.038823	0.019627	0.009476	0.00475	0.002378		16.2	0.04239	0.029662	0.024778	0.016773	0.042131	0.035097	0.025199	0.015995
	16.4	0.056901	0.031729	0.016756	0.00821	0.005339	0.003638	0.078115	0.039171	0.019614	0.009422	0.004713	0.002357		16.4	0.073009	0.036533	0.022611	0.008042	0.011044	0.005814	0.076803	0.039266	0.019854	0.009586	0.004806	0.002406		16.4	0.042036	0.029798	0.024755	0.017453	0.042131	0.03511	0.025236	0.016038
	16.6	0.057216	0.0328	0.016552	0.008851	0.005429	0.004523	0.079062	0.039648	0.019853	0.009537	0.00477	0.002385		16.6	0.073462	0.036768	0.022744	0.008205	0.010975	0.00652	0.077649	0.039709	0.020081	0.009696	0.004861	0.002434		16.6	0.04191	0.029792	0.02427	0.017983	0.042132	0.035121	0.025271	0.01608
	16.8	0.057676	0.033696	0.016306	0.008711	0.005152	0.00461	0.080009	0.040124	0.020092	0.009652	0.004828	0.002414		16.8	0.073812	0.037688	0.022709	0.008117	0.010998	0.006423	0.078493	0.040151	0.020307	0.009806	0.004917	0.002462		16.8	0.041635	0.029671	0.024268	0.017841	0.042133	0.035132	0.025306	0.016121
	17	0.058343	0.034418	0.0165	0.00881	0.005449	0.005164	0.080956	0.0406	0.020331	0.009766	0.004885	0.002443		17	0.074247	0.037731	0.022558	0.007613	0.011312	0.007077	0.079335	0.040593	0.020533	0.009916	0.004972	0.002489		17	0.0415	0.030151	0.024175	0.017519	0.042133	0.035143	0.025338	0.01616
	17.2	0.058565	0.03504	0.016538	0.008748	0.005468	0.004961	0.081903	0.041076	0.020569	0.009881	0.004942	0.002472		17.2	0.074573	0.037621	0.022303	0.007037	0.010274	0.007006	0.080175	0.041033	0.020759	0.010025	0.005027	0.002517		17.2	0.041017	0.030352	0.024067	0.017234	0.042134	0.035152	0.02537	0.016198
	17.4	0.058394	0.035072	0.01664	0.009102	0.005479	0.005001	0.082849	0.041552	0.020808	0.009996	0.005	0.0025		17.4	0.074055	0.037692	0.021556	0.007222	0.010985	0.0068	0.081013	0.041473	0.020984	0.010135	0.005082	0.002545		17.4	0.040942	0.030741	0.023853	0.016996	0.042134	0.035162	0.0254	0.016235
	17.6	0.058617	0.035901	0.017027	0.009342	0.005206	0.004959	0.083795	0.042029	0.021047	0.010111	0.005057	0.002529		17.6	0.074578	0.038227	0.021591	0.007053	0.010918	0.007071	0.081849	0.041912	0.021209	0.010244	0.005137	0.002572		17.6	0.040477	0.030533	0.023836	0.016886	0.042135	0.03517	0.025429	0.016271
	17.8	0.060071	0.036491	0.017652	0.00986	0.00523	0.005003	0.084742	0.042505	0.021286	0.010226	0.005115	0.002558		17.8	0.075396	0.038414	0.022002	0.007244	0.01058	0.007103	0.082683	0.04235	0.021433	0.010353	0.005192	0.0026		17.8	0.039863	0.029741	0.023397	0.016458	0.042135	0.035178	0.025457	0.016306
	18	0.062185	0.036733	0.017606	0.00967	0.005342	0.004968	0.085688	0.042981	0.021525	0.01034	0.005172	0.002587		18	0.076223	0.03849	0.021861	0.007192	0.010943	0.006749	0.083515	0.042787	0.021658	0.010462	0.005247	0.002627		18	0.039755	0.029751	0.023141	0.016029	0.042135	0.035186	0.025484	0.016339
	18.2	0.063383	0.036131	0.018599	0.010518	0.006066	0.005041	0.086634	0.043457	0.021763	0.010455	0.00523	0.002615		18.2	0.07798	0.038608	0.022008	0.007694	0.010947	0.006135	0.084344	0.043224	0.021881	0.010571	0.005301	0.002655		18.2	0.039363	0.029914	0.02248	0.015386	0.042135	0.035193	0.025509	0.016372
	18.4	0.064455	0.036473	0.019565	0.010823	0.006729	0.004426	0.087579	0.043933	0.022002	0.01057	0.005287	0.002644		18.4	0.078231	0.038677	0.021978	0.007656	0.011142	0.00547	0.085172	0.043659	0.022105	0.01068	0.005356	0.002682		18.4	0.039604	0.029601	0.022381	0.015353	0.042136	0.035199	0.025534	0.016403
	18.6	0.065489	0.036982	0.019969	0.010622	0.006355	0.003377	0.088525	0.044409	0.022241	0.010685	0.005345	0.002673		18.6	0.078855	0.039601	0.022386	0.008041	0.011074	0.004322	0.085998	0.044094	0.022328	0.010788	0.005411	0.00271		18.6	0.040061	0.028783	0.021832	0.01532	0.042136	0.035205	0.025558	0.016434
	18.8	0.06659	0.037671	0.020358	0.011099	0.006965	0.003078	0.089471	0.044885	0.02248	0.0108	0.005402	0.002702		18.8	0.079942	0.039899	0.021966	0.008308	0.010906	0.004505	0.086822	0.044528	0.022551	0.010897	0.005465	0.002737		18.8	0.040259	0.028458	0.021797	0.015263	0.042136	0.035211	0.02558	0.016464
	19	0.067679	0.038564	0.020289	0.011082	0.006779	0.002136	0.090416	0.04536	0.022718	0.010914	0.005459	0.00273		19	0.080605	0.040303	0.021759	0.00899	0.01113	0.004409	0.087644	0.044962	0.022773	0.011005	0.00552	0.002764		19	0.040603	0.027855	0.021502	0.015188	0.042136	0.035217	0.025602	0.016493
	19.2	0.069037	0.038342	0.020547	0.010976	0.006761	0.001538	0.091361	0.045836	0.022957	0.011029	0.005517	0.002759		19.2	0.081782	0.039034	0.021686	0.009019	0.011497	0.004543	0.088464	0.045394	0.022995	0.011113	0.005574	0.002791		19.2	0.041177	0.027949	0.021425	0.015049	0.042137	0.035222	0.025623	0.016521
	19.4	0.07013	0.038807	0.02149	0.01145	0.006251	0.001245	0.092306	0.046312	0.023196	0.011144	0.005574	0.002788		19.4	0.083287	0.039835	0.022152	0.009996	0.010859	0.004453	0.089281	0.045826	0.023217	0.011221	0.005628	0.002819		19.4	0.04157	0.02797	0.021525	0.015542	0.042137	0.035227	0.025643	0.016548
	19.6	0.071536	0.038645	0.02223	0.0111	0.006074	0.00117	0.093251	0.046788	0.023435	0.011259	0.005632	0.002816		19.6	0.084719	0.039976	0.02201	0.010303	0.010942	0.004217	0.090097	0.046256	0.023438	0.011329	0.005683	0.002846		19.6	0.041729	0.028065	0.021326	0.016301	0.042137	0.035231	0.025662	0.016574
	19.8	0.073827	0.038813	0.02256	0.011462	0.005598	0.000658	0.094196	0.047264	0.023673	0.011374	0.005689	0.002845		19.8	0.0862	0.040231	0.022229	0.011064	0.010973	0.004294	0.090911	0.046686	0.023659	0.011437	0.005737	0.002873		19.8	0.042557	0.027993	0.021468	0.016409	0.042137	0.035235	0.02568	0.016599
	20	0.07509	0.039777	0.022869	0.011066	0.005224	0.001018	0.095141	0.047739	0.023912	0.011488	0.005747	0.002874		20	0.087024	0.041012	0.021749	0.01115	0.010605	0.004797	0.091723	0.047116	0.02388	0.011544	0.005791	0.0029		20	0.043192	0.028304	0.021625	0.017032	0.042137	0.035239	0.025698	0.016624
	20.2	0.076085	0.040473	0.022852	0.01128	0.005176	0.000898	0.096086	0.048215	0.024151	0.011603	0.005804	0.002903		20.2	0.088057	0.041993	0.022106	0.01071	0.010027	0.004967	0.092533	0.047544	0.0241	0.011651	0.005845	0.002927		20.2	0.04334	0.028576	0.021629	0.017087	0.042137	0.035243	0.025715	0.016648
	20.4	0.076873	0.04079	0.022548	0.011405	0.005434	0.000492	0.09703	0.048691	0.024389	0.011718	0.005862	0.002931		20.4	0.089085	0.042777	0.02244	0.011084	0.010343	0.005232	0.093342	0.047972	0.02432	0.011758	0.005899	0.002954		20.4	0.043434	0.028299	0.021887	0.017665	0.042137	0.035247	0.025731	0.016671
	20.6	0.077765	0.041262	0.022342	0.011687	0.0055	0.001053	0.097974	0.049166	0.024628	0.011833	0.005919	0.00296		20.6	0.089561	0.043226	0.022948	0.011377	0.010683	0.005906	0.094148	0.048399	0.02454	0.011865	0.005953	0.002981		20.6	0.044002	0.028448	0.022842	0.018114	0.042137	0.03525	0.025747	0.016694
	20.8	0.078713	0.041795	0.022188	0.011747	0.005011	0.001055	0.098919	0.049642	0.024867	0.011947	0.005976	0.002989		20.8	0.089931	0.043673	0.023771	0.011753	0.010276	0.006448	0.094952	0.048825	0.024759	0.011972	0.006007	0.003008		20.8	0.043862	0.028501	0.023773	0.017949	0.042137	0.035253	0.025762	0.016716
	21	0.079611	0.042918	0.022224	0.012113	0.004924	0.001343	0.099863	0.050117	0.025105	0.012062	0.006034	0.003018		21	0.090352	0.043903	0.024352	0.011886	0.009993	0.006481	0.095754	0.04925	0.024978	0.012079	0.00606	0.003035		21	0.043945	0.028963	0.024087	0.017709	0.042137	0.035256	0.025776	0.016737
	21.2	0.080612	0.043161	0.02221	0.01247	0.00511	0.001826	0.100807	0.050593	0.025344	0.012177	0.006091	0.003046		21.2	0.091008	0.04418	0.025063	0.01207	0.010042	0.006395	0.096554	0.049675	0.025197	0.012186	0.006114	0.003062		21.2	0.043399	0.029532	0.024551	0.018625	0.042138	0.035259	0.02579	0.016757
	21.4	0.081586	0.043958	0.021946	0.012625	0.005159	0.002452	0.10175	0.051068	0.025583	0.012292	0.006149	0.003075		21.4	0.091455	0.044952	0.025443	0.012523	0.010702	0.006352	0.097353	0.050098	0.025415	0.012292	0.006168	0.003089		21.4	0.043506	0.029893	0.025012	0.018632	0.042138	0.035261	0.025803	0.016777
	21.6	0.082364	0.044461	0.02259	0.013343	0.005439	0.002774	0.102694	0.051544	0.025821	0.012407	0.006206	0.003104		21.6	0.092199	0.046032	0.027469	0.012726	0.011314	0.006655	0.098149	0.050521	0.025633	0.012398	0.006221	0.003116		21.6	0.042948	0.029612	0.025074	0.01894	0.042138	0.035264	0.025816	0.016796
	21.8	0.083644	0.045274	0.023236	0.013933	0.006213	0.00282	0.103638	0.052019	0.02606	0.012521	0.006264	0.003133		21.8	0.093181	0.046225	0.028444	0.013111	0.011865	0.005849	0.098944	0.050943	0.025851	0.012504	0.006275	0.003143		21.8	0.042588	0.029427	0.024789	0.018424	0.042138	0.035266	0.025828	0.016815
	22	0.08522	0.045904	0.022935	0.014372	0.006237	0.003041	0.104581	0.052495	0.026299	0.012636	0.006321	0.003161		22	0.093859	0.046391	0.028456	0.013256	0.012003	0.005222	0.099737	0.051365	0.026068	0.01261	0.006328	0.00317		22	0.042837	0.030279	0.024767	0.01777	0.042138	0.035268	0.02584	0.016833
	22.2	0.085475	0.046594	0.023315	0.015165	0.006871	0.003157	0.105524	0.05297	0.026537	0.012751	0.006378	0.00319		22.2	0.094462	0.047216	0.028571	0.013798	0.012092	0.004829	0.100527	0.051785	0.026285	0.012716	0.006381	0.003196		22.2	0.042434	0.030471	0.024678	0.017094	0.042138	0.03527	0.025851	0.016851
	22.4	0.085955	0.047565	0.023895	0.015133	0.007229	0.003246	0.106467	0.053445	0.026776	0.012866	0.006436	0.003219		22.4	0.0938	0.048097	0.028894	0.013572	0.0121	0.004738	0.101316	0.052205	0.026501	0.012822	0.006434	0.003223		22.4	0.042524	0.030607	0.025256	0.017038	0.042138	0.035272	0.025862	0.016868
	22.6	0.086925	0.048537	0.023685	0.015249	0.00743	0.003389	0.10741	0.053921	0.027014	0.01298	0.006493	0.003247		22.6	0.095103	0.049005	0.029122	0.014711	0.012305	0.004305	0.102103	0.052624	0.026718	0.012927	0.006488	0.00325		22.6	0.042813	0.030511	0.025021	0.016861	0.042138	0.035273	0.025872	0.016884
	22.8	0.087766	0.049461	0.023213	0.014918	0.007368	0.00407	0.108353	0.054396	0.027253	0.013095	0.006551	0.003276		22.8	0.095612	0.049171	0.028662	0.015213	0.012323	0.004734	0.102888	0.053042	0.026933	0.013033	0.006541	0.003276		22.8	0.042824	0.030596	0.024889	0.016733	0.042138	0.035275	0.025882	0.0169
	23	0.088207	0.049428	0.023156	0.01433	0.007295	0.004117	0.109296	0.054871	0.027491	0.01321	0.006608	0.003305		23	0.095827	0.049026	0.028204	0.015604	0.012615	0.004581	0.103671	0.05346	0.027149	0.013138	0.006594	0.003303		23	0.042904	0.030118	0.024602	0.016744	0.042138	0.035277	0.025892	0.016916
	23.2	0.088525	0.049258	0.023293	0.014274	0.007237	0.004204	0.110238	0.055346	0.02773	0.013325	0.006666	0.003334		23.2	0.096515	0.0488	0.027765	0.015617	0.012455	0.00446	0.104452	0.053876	0.027364	0.013243	0.006647	0.00333		23.2	0.042634	0.03019	0.024243	0.016836	0.042138	0.035278	0.025901	0.016931
	23.4	0.089513	0.049654	0.023822	0.014076	0.00668	0.003924	0.111181	0.055821	0.027969	0.013439	0.006723	0.003362		23.4	0.097707	0.050155	0.027674	0.015573	0.011398	0.004606	0.105232	0.054292	0.027579	0.013348	0.006699	0.003356		23.4	0.04228	0.029829	0.024454	0.017091	0.042138	0.035279	0.025909	0.016945
	23.6	0.091013	0.048873	0.023797	0.014396	0.006449	0.003757	0.112123	0.056296	0.028207	0.013554	0.00678	0.003391		23.6	0.098081	0.050188	0.026783	0.015508	0.011556	0.004966	0.106009	0.054708	0.027793	0.013452	0.006752	0.003383		23.6	0.042349	0.029726	0.024368	0.017302	0.042138	0.035281	0.025918	0.016959
	23.8	0.092439	0.049169	0.02391	0.014318	0.005611	0.003426	0.113065	0.056771	0.028446	0.013669	0.006838	0.00342		23.8	0.098906	0.050064	0.026872	0.014643	0.011521	0.005	0.106785	0.055122	0.028008	0.013557	0.006805	0.003409		23.8	0.042457	0.029889	0.024128	0.016845	0.042138	0.035282	0.025926	0.016973
	24	0.09304	0.048901	0.024126	0.014356	0.00551	0.003353	0.114007	0.057247	0.028684	0.013784	0.006895	0.003449		24	0.099164	0.050137	0.026498	0.014126	0.011278	0.005101	0.107559	0.055536	0.028221	0.013661	0.006858	0.003435		24	0.042548	0.029939	0.023857	0.017364	0.042138	0.035283	0.025934	0.016986
	24.2	0.094256	0.049476	0.024487	0.014713	0.005527	0.002661	0.114949	0.057722	0.028923	0.013898	0.006953	0.003477		24.2	0.100379	0.050443	0.026797	0.013781	0.010675	0.004936	0.108331	0.055948	0.028435	0.013766	0.00691	0.003462		24.2	0.042302	0.030218	0.023432	0.017201	0.042138	0.035284	0.025941	0.016999
	24.4	0.095506	0.049091	0.02478	0.014913	0.005964	0.00233	0.115891	0.058196	0.029161	0.014013	0.00701	0.003506		24.4	0.100775	0.049914	0.026613	0.013675	0.010992	0.005274	0.109101	0.05636	0.028648	0.01387	0.006963	0.003488		24.4	0.042189	0.029678	0.023211	0.017226	0.042138	0.035285	0.025948	0.017012
	24.6	0.097019	0.049439	0.024731	0.014877	0.005023	0.002956	0.116833	0.058671	0.0294	0.014128	0.007068	0.003535		24.6	0.101415	0.04958	0.026238	0.013378	0.010113	0.006307	0.109869	0.056772	0.028861	0.013974	0.007015	0.003515		24.6	0.04195	0.029709	0.023451	0.017343	0.042138	0.035286	0.025955	0.017024
	24.8	0.097643	0.050031	0.024918	0.014563	0.00429	0.002946	0.117774	0.059146	0.029638	0.014243	0.007125	0.003563		24.8	0.10205	0.049515	0.026785	0.013334	0.009148	0.006214	0.110635	0.057182	0.029073	0.014078	0.007067	0.003541		24.8	0.041882	0.030029	0.023119	0.017278	0.042138	0.035287	0.025962	0.017036
	25	0.09956	0.050483	0.025108	0.014393	0.004556	0.002818	0.118716	0.059621	0.029877	0.014357	0.007183	0.003592		25	0.103525	0.049586	0.027251	0.013207	0.009136	0.006319	0.1114	0.057592	0.029286	0.014181	0.00712	0.003567		25	0.041877	0.030403	0.022701	0.017882	0.042138	0.035288	0.025968	0.017047
	25.2	0.10078	0.050125	0.025365	0.014623	0.004925	0.003092	0.119657	0.060096	0.030115	0.014472	0.00724	0.003621		25.2	0.104392	0.050504	0.027621	0.013132	0.00944	0.006496	0.112162	0.058001	0.029497	0.014285	0.007172	0.003593		25.2	0.041515	0.030329	0.022711	0.018139	0.042138	0.035288	0.025974	0.017058
	25.4	0.101231	0.050944	0.026094	0.014403	0.005099	0.003585	0.120598	0.060571	0.030354	0.014587	0.007297	0.00365		25.4	0.104631	0.050216	0.02811	0.01286	0.009719	0.006413	0.112923	0.05841	0.029709	0.014388	0.007224	0.00362		25.4	0.041283	0.030222	0.022524	0.017989	0.042138	0.035289	0.02598	0.017069
	25.6	0.101505	0.051146	0.026279	0.014893	0.005251	0.004043	0.121539	0.061046	0.030592	0.014702	0.007355	0.003678		25.6	0.104849	0.050655	0.028791	0.013505	0.010415	0.006877	0.113682	0.058817	0.02992	0.014492	0.007276	0.003646		25.6	0.04059	0.030341	0.022401	0.01782	0.042138	0.03529	0.025985	0.017079
	25.8	0.102249	0.051632	0.026506	0.015662	0.006014	0.004284	0.12248	0.06152	0.030831	0.014816	0.007412	0.003707		25.8	0.105735	0.050107	0.02913	0.013463	0.010529	0.006814	0.114439	0.059224	0.030131	0.014595	0.007328	0.003672		25.8	0.040706	0.030637	0.022437	0.017212	0.042138	0.03529	0.025991	0.017089
	26	0.103026	0.052718	0.026171	0.016765	0.005879	0.004723	0.123421	0.061995	0.031069	0.014931	0.00747	0.003736		26	0.106646	0.050824	0.029362	0.014465	0.010026	0.00699	0.115194	0.05963	0.030341	0.014698	0.00738	0.003698		26	0.040735	0.031261	0.022992	0.016539	0.042138	0.035291	0.025996	0.017099
	26.2	0.103755	0.053464	0.026576	0.016365	0.005998	0.005574	0.124361	0.06247	0.031307	0.015046	0.007527	0.003765		26.2	0.107679	0.052059	0.029782	0.014856	0.010158	0.006581	0.115948	0.060035	0.030552	0.014801	0.007432	0.003724		26.2	0.040776	0.031328	0.023696	0.016485	0.042138	0.035291	0.026001	0.017108
	26.4	0.104362	0.05394	0.027134	0.015913	0.005946	0.005867	0.125302	0.062944	0.031546	0.01516	0.007585	0.003793		26.4	0.107984	0.052665	0.030438	0.015457	0.010297	0.006619	0.116699	0.06044	0.030761	0.014903	0.007484	0.00375		26.4	0.041	0.031154	0.024522	0.016558	0.042138	0.035292	0.026005	0.017117
	26.6	0.104936	0.054652	0.026984	0.015984	0.005905	0.005999	0.126242	0.063419	0.031784	0.015275	0.007642	0.003822		26.6	0.109514	0.053345	0.030597	0.016311	0.011136	0.006246	0.117449	0.060843	0.030971	0.015006	0.007535	0.003776		26.6	0.04124	0.031104	0.024809	0.016794	0.042138	0.035292	0.02601	0.017126
	26.8	0.105618	0.055745	0.026867	0.016224	0.006018	0.005777	0.127182	0.063894	0.032023	0.01539	0.007699	0.003851		26.8	0.109841	0.054108	0.030275	0.01665	0.011545	0.006032	0.118197	0.061246	0.03118	0.015108	0.007587	0.003802		26.8	0.0415	0.030892	0.02493	0.016933	0.042138	0.035293	0.026014	0.017135
	27	0.106015	0.055831	0.026253	0.016244	0.006571	0.005823	0.128122	0.064368	0.032261	0.015505	0.007757	0.00388		27	0.109888	0.053851	0.029572	0.016641	0.011588	0.006202	0.118944	0.061649	0.031389	0.01521	0.007639	0.003828		27	0.041652	0.03032	0.025343	0.016772	0.042138	0.035293	0.026018	0.017143
	27.2	0.106841	0.057035	0.026019	0.016774	0.005829	0.005565	0.129062	0.064843	0.0325	0.015619	0.007814	0.003908		27.2	0.110916	0.054912	0.029335	0.016777	0.01167	0.006555	0.119688	0.06205	0.031598	0.015312	0.00769	0.003854		27.2	0.041738	0.030096	0.025682	0.01634	0.042138	0.035294	0.026022	0.017151
	27.4	0.108272	0.057726	0.026556	0.016801	0.005413	0.005163	0.130002	0.065317	0.032738	0.015734	0.007872	0.003937		27.4	0.111903	0.055624	0.029775	0.016526	0.01192	0.006612	0.120431	0.062451	0.031806	0.015414	0.007742	0.003879		27.4	0.042096	0.030028	0.02603	0.016609	0.042138	0.035294	0.026026	0.017159
	27.6	0.109011	0.057814	0.027172	0.017588	0.005077	0.005648	0.130942	0.065791	0.032976	0.015849	0.007929	0.003966		27.6	0.112296	0.055958	0.029769	0.016645	0.011957	0.007003	0.121172	0.062851	0.032014	0.015516	0.007793	0.003905		27.6	0.042356	0.030432	0.026266	0.016898	0.042138	0.035294	0.02603	0.017167
	27.8	0.109925	0.058329	0.027913	0.017706	0.005182	0.005772	0.131881	0.066266	0.033215	0.015963	0.007986	0.003994		27.8	0.113313	0.055653	0.030398	0.016245	0.011725	0.006553	0.121911	0.06325	0.032221	0.015618	0.007844	0.003931		27.8	0.042762	0.030383	0.026226	0.016894	0.042138	0.035295	0.026033	0.017174
	28	0.111167	0.058454	0.028378	0.018251	0.005718	0.005877	0.13282	0.06674	0.033453	0.016078	0.008044	0.004023		28	0.114165	0.05585	0.030838	0.016298	0.011327	0.006409	0.122648	0.063649	0.032428	0.015719	0.007895	0.003957		28	0.042896	0.030703	0.026057	0.017241	0.042138	0.035295	0.026037	0.017181
	28.2	0.112174	0.059713	0.029218	0.018235	0.005854	0.005926	0.13376	0.067215	0.033691	0.016193	0.008101	0.004052		28.2	0.114775	0.056441	0.031378	0.01595	0.010641	0.006271	0.123383	0.064047	0.032635	0.015821	0.007947	0.003982		28.2	0.04316	0.031037	0.02547	0.016834	0.042138	0.035295	0.02604	0.017188
	28.4	0.113166	0.059647	0.029499	0.018231	0.006224	0.005059	0.134699	0.067689	0.03393	0.016308	0.008159	0.004081		28.4	0.115131	0.056991	0.0313	0.015298	0.010513	0.006036	0.124117	0.064444	0.032842	0.015922	0.007998	0.004008		28.4	0.043033	0.030951	0.025295	0.017038	0.042138	0.035296	0.026043	0.017195
	28.6	0.114269	0.059875	0.029527	0.018066	0.006106	0.0049	0.135638	0.068163	0.034168	0.016422	0.008216	0.004109		28.6	0.115561	0.057107	0.031211	0.014789	0.0102	0.006734	0.124849	0.06484	0.033048	0.016023	0.008049	0.004034		28.6	0.043574	0.031032	0.025216	0.017302	0.042138	0.035296	0.026046	0.017201
	28.8	0.114996	0.060379	0.029891	0.017717	0.006888	0.004924	0.136577	0.068637	0.034406	0.016537	0.008274	0.004138		28.8	0.116068	0.057547	0.031212	0.014313	0.010386	0.006737	0.125579	0.065236	0.033254	0.016124	0.0081	0.004059		28.8	0.044079	0.030826	0.025422	0.017718	0.042138	0.035296	0.026049	0.017208
	29	0.116714	0.060488	0.030243	0.018005	0.008026	0.004707	0.137515	0.069112	0.034645	0.016652	0.008331	0.004167		29	0.116958	0.05807	0.031324	0.013836	0.010449	0.007207	0.126308	0.065631	0.03346	0.016225	0.008151	0.004085		29	0.044074	0.030576	0.025205	0.017925	0.042138	0.035296	0.026052	0.017214
	29.2	0.117361	0.060584	0.031399	0.018101	0.008512	0.004693	0.138454	0.069586	0.034883	0.016766	0.008388	0.004196		29.2	0.116527	0.057948	0.031662	0.013631	0.010234	0.007293	0.127035	0.066025	0.033665	0.016325	0.008201	0.00411		29.2	0.044233	0.030264	0.025481	0.017766	0.042138	0.035297	0.026054	0.01722
	29.4	0.118162	0.061419	0.032232	0.017811	0.0096	0.004992	0.139392	0.07006	0.035121	0.016881	0.008446	0.004224		29.4	0.116987	0.05763	0.031952	0.012971	0.010986	0.007705	0.127759	0.066418	0.03387	0.016426	0.008252	0.004136		29.4	0.044457	0.030639	0.025274	0.018561	0.042138	0.035297	0.026057	0.017226
	29.6	0.119661	0.061766	0.032343	0.018117	0.010131	0.005244	0.140331	0.070534	0.03536	0.016996	0.008503	0.004253		29.6	0.117789	0.058139	0.032669	0.01323	0.011013	0.008071	0.128483	0.066811	0.034074	0.016526	0.008303	0.004161		29.6	0.044455	0.030817	0.0252	0.018775	0.042138	0.035297	0.026059	0.017231
	29.8	0.120765	0.062232	0.032865	0.019101	0.010537	0.004241	0.141269	0.071008	0.035598	0.01711	0.008561	0.004282		29.8	0.118517	0.058103	0.033413	0.013345	0.011006	0.007281	0.129204	0.067203	0.034279	0.016626	0.008353	0.004187		29.8	0.044497	0.031082	0.025421	0.01898	0.042138	0.035297	0.026062	0.017237
	30	0.121782	0.0627	0.033398	0.019112	0.01037	0.003801	0.142207	0.071482	0.035836	0.017225	0.008618	0.00431		30	0.119245	0.058084	0.033812	0.013399	0.010693	0.006391	0.129924	0.067594	0.034483	0.016726	0.008404	0.004212		30	0.044275	0.03127	0.025226	0.019152	0.042138	0.035297	0.026064	0.017242
	30.2	0.123162	0.062911	0.033925	0.018293	0.010237	0.003826	0.143145	0.071956	0.036074	0.01734	0.008675	0.004339		30.2	0.120493	0.05831	0.034239	0.013598	0.010675	0.005734	0.130642	0.067985	0.034686	0.016826	0.008454	0.004238		30.2	0.044332	0.03055	0.025286	0.019235	0.042138	0.035297	0.026066	0.017247
	30.4	0.124031	0.063482	0.033739	0.018543	0.009879	0.0027	0.144083	0.07243	0.036313	0.017455	0.008733	0.004368		30.4	0.12107	0.058594	0.034058	0.014412	0.010718	0.005694	0.131358	0.068375	0.03489	0.016926	0.008505	0.004263		30.4	0.044213	0.029948	0.02486	0.019375	0.042138	0.035298	0.026068	0.017252
	30.6	0.125178	0.064469	0.033369	0.018638	0.009974	0.002775	0.14502	0.072904	0.036551	0.017569	0.00879	0.004397		30.6	0.122	0.059463	0.03365	0.014292	0.011162	0.00568	0.132073	0.068764	0.035093	0.017026	0.008555	0.004288		30.6	0.043929	0.030049	0.024518	0.019298	0.042138	0.035298	0.02607	0.017257
	30.8	0.12619	0.065057	0.032824	0.018763	0.009699	0.002286	0.145958	0.073378	0.036789	0.017684	0.008848	0.004425		30.8	0.122114	0.060038	0.033216	0.014518	0.010906	0.005608	0.132785	0.069152	0.035295	0.017125	0.008605	0.004313		30.8	0.044065	0.029956	0.024211	0.019427	0.042138	0.035298	0.026072	0.017261
	31	0.126788	0.064985	0.032056	0.019019	0.008571	0.002782	0.146895	0.073852	0.037027	0.017799	0.008905	0.004454		31	0.122458	0.06021	0.032467	0.014751	0.010202	0.005779	0.133497	0.06954	0.035498	0.017225	0.008656	0.004339		31	0.044032	0.029898	0.024135	0.018934	0.042138	0.035298	0.026074	0.017266
	31.2	0.128025	0.065175	0.032244	0.0189	0.006812	0.002623	0.147832	0.074325	0.037266	0.017913	0.008963	0.004483		31.2	0.12336	0.060635	0.032566	0.014996	0.010196	0.006126	0.134206	0.069927	0.0357	0.017324	0.008706	0.004364		31.2	0.043786	0.029649	0.024223	0.018809	0.042138	0.035298	0.026076	0.01727
	31.4	0.128736	0.065339	0.032613	0.018431	0.006058	0.00236	0.148769	0.074799	0.037504	0.018028	0.00902	0.004512		31.4	0.124085	0.060955	0.032828	0.014825	0.009717	0.006021	0.134914	0.070313	0.035902	0.017423	0.008756	0.004389		31.4	0.04351	0.029612	0.023343	0.018513	0.042138	0.035298	0.026077	0.017274
	31.6	0.129026	0.065511	0.03281	0.01899	0.005551	0.003372	0.149706	0.075273	0.037742	0.018143	0.009077	0.00454		31.6	0.124312	0.061589	0.03291	0.015069	0.009603	0.006054	0.13562	0.070698	0.036103	0.017522	0.008806	0.004414		31.6	0.043047	0.029687	0.023349	0.018077	0.042138	0.035298	0.026079	0.017278
	31.8	0.130102	0.06577	0.032674	0.01858	0.00582	0.00372	0.150643	0.075747	0.03798	0.018257	0.009135	0.004569		31.8	0.125497	0.061382	0.032975	0.015077	0.010375	0.005501	0.136324	0.071083	0.036304	0.017621	0.008856	0.004439		31.8	0.043217	0.029325	0.023517	0.017591	0.042138	0.035298	0.02608	0.017282
	32	0.1311	0.066384	0.033038	0.018347	0.005739	0.003766	0.15158	0.07622	0.038218	0.018372	0.009192	0.004598		32	0.126342	0.062097	0.033531	0.015178	0.010684	0.005214	0.137026	0.071467	0.036505	0.017719	0.008906	0.004464		32	0.042705	0.029421	0.023329	0.017029	0.042138	0.035299	0.026082	0.017286
	32.2	0.131293	0.067024	0.033793	0.018554	0.005234	0.004076	0.152517	0.076694	0.038457	0.018487	0.00925	0.004626		32.2	0.12629	0.06281	0.033735	0.015511	0.010977	0.00571	0.137727	0.07185	0.036705	0.017818	0.008955	0.004489		32.2	0.042807	0.028868	0.023006	0.017052	0.042138	0.035299	0.026083	0.01729
	32.4	0.131846	0.067151	0.034125	0.01911	0.005514	0.003545	0.153453	0.077168	0.038695	0.018601	0.009307	0.004655		32.4	0.126639	0.063126	0.033761	0.015972	0.011761	0.005947	0.138426	0.072233	0.036905	0.017916	0.009005	0.004514		32.4	0.042583	0.029164	0.023661	0.017263	0.042138	0.035299	0.026085	0.017293
	32.6	0.132686	0.068405	0.034135	0.019633	0.005983	0.004122	0.154389	0.077641	0.038933	0.018716	0.009364	0.004684		32.6	0.126612	0.063654	0.033558	0.016746	0.012689	0.007029	0.139124	0.072615	0.037105	0.018014	0.009055	0.004539		32.6	0.043121	0.028482	0.024642	0.01743	0.042138	0.035299	0.026086	0.017297
	32.8	0.133081	0.06939	0.034604	0.019645	0.006444	0.004411	0.155326	0.078115	0.039171	0.018831	0.009422	0.004713		32.8	0.127528	0.064092	0.03394	0.016811	0.012875	0.006854	0.13982	0.072996	0.037305	0.018112	0.009104	0.004564		32.8	0.043482	0.028391	0.024826	0.017507	0.042138	0.035299	0.026087	0.0173
	33	0.133578	0.069527	0.035189	0.02005	0.006928	0.00445	0.156262	0.078588	0.039409	0.018945	0.009479	0.004741		33	0.128465	0.064403	0.0345	0.016796	0.012879	0.007393	0.140514	0.073377	0.037504	0.01821	0.009154	0.004589		33	0.043773	0.028664	0.02508	0.0174	0.042138	0.035299	0.026088	0.017304
	33.2	0.134426	0.06978	0.036222	0.019333	0.007345	0.004931	0.157197	0.079062	0.039647	0.01906	0.009537	0.00477		33.2	0.129122	0.064355	0.035092	0.016418	0.013139	0.007836	0.141206	0.073757	0.037703	0.018308	0.009203	0.004614		33.2	0.044023	0.02898	0.025322	0.017703	0.042138	0.035299	0.02609	0.017307
	33.4	0.13506	0.070805	0.036592	0.018881	0.008317	0.0055	0.158133	0.079535	0.039885	0.019175	0.009594	0.004799		33.4	0.129953	0.064908	0.035401	0.015981	0.014177	0.008182	0.141897	0.074136	0.037902	0.018406	0.009253	0.004639		33.4	0.044153	0.029379	0.025014	0.018638	0.042138	0.035299	0.026091	0.01731
	33.6	0.135985	0.071342	0.037077	0.019602	0.008509	0.005254	0.159069	0.080009	0.040124	0.019289	0.009651	0.004827		33.6	0.130514	0.065134	0.036242	0.017122	0.014242	0.008053	0.142586	0.074514	0.0381	0.018503	0.009302	0.004664		33.6	0.043934	0.02966	0.025105	0.018809	0.042138	0.035299	0.026092	0.017313
	33.8	0.136619	0.071774	0.037504	0.019739	0.008556	0.00487	0.160004	0.080482	0.040362	0.019404	0.009709	0.004856		33.8	0.131376	0.065114	0.036431	0.017433	0.014538	0.007724	0.143274	0.074892	0.038298	0.018601	0.009351	0.004688		33.8	0.043779	0.029842	0.025337	0.018997	0.042138	0.035299	0.026093	0.017316
	34	0.13805	0.072361	0.037475	0.019142	0.00912	0.005339	0.16094	0.080955	0.0406	0.019518	0.009766	0.004885		34	0.13224	0.065244	0.036592	0.016974	0.014311	0.008082	0.143959	0.075269	0.038495	0.018698	0.0094	0.004713		34	0.04367	0.029649	0.0251	0.019234	0.042138	0.035299	0.026094	0.017319
	34.2	0.139658	0.072966	0.037139	0.019065	0.009003	0.005425	0.161875	0.081429	0.040838	0.019633	0.009824	0.004914		34.2	0.133821	0.066036	0.036671	0.017315	0.013952	0.008518	0.144644	0.075645	0.038693	0.018795	0.009449	0.004738		34.2	0.044085	0.029366	0.025405	0.019171	0.042138	0.035299	0.026095	0.017321
	34.4	0.140929	0.073538	0.036598	0.019253	0.008755	0.005978	0.16281	0.081902	0.041076	0.019748	0.009881	0.004942		34.4	0.134242	0.066662	0.036534	0.017178	0.013602	0.008657	0.145326	0.076021	0.03889	0.018892	0.009498	0.004762		34.4	0.044197	0.029864	0.025536	0.019754	0.042138	0.035299	0.026096	0.017324
	34.6	0.142253	0.073901	0.036535	0.01902	0.009095	0.007391	0.163745	0.082375	0.041314	0.019862	0.009939	0.004971		34.6	0.135255	0.06711	0.036207	0.016996	0.013658	0.00907	0.146007	0.076396	0.039087	0.018989	0.009547	0.004787		34.6	0.044111	0.030626	0.025642	0.020128	0.042138	0.035299	0.026096	0.017327
	34.8	0.143242	0.073546	0.035646	0.019228	0.008386	0.007563	0.16468	0.082848	0.041552	0.019977	0.009996	0.005		34.8	0.135984	0.067326	0.035779	0.017226	0.012669	0.009491	0.146686	0.07677	0.039283	0.019085	0.009596	0.004812		34.8	0.044157	0.031115	0.025893	0.020123	0.042138	0.035299	0.026097	0.017329
	35	0.144217	0.073744	0.03604	0.019958	0.007828	0.007958	0.165615	0.083322	0.04179	0.020092	0.010053	0.005029		35	0.136826	0.06741	0.035757	0.017183	0.012558	0.00971	0.147364	0.077143	0.039479	0.019182	0.009645	0.004836		35	0.044273	0.031642	0.026102	0.019789	0.042138	0.035299	0.026098	0.017331
	35.2	0.146255	0.073832	0.03652	0.019691	0.007938	0.007773	0.166549	0.083795	0.042028	0.020206	0.010111	0.005057		35.2	0.137725	0.06726	0.036214	0.016957	0.012296	0.010262	0.14804	0.077516	0.039675	0.019278	0.009694	0.004861		35.2	0.044211	0.03181	0.026123	0.019749	0.042138	0.035299	0.026099	0.017334
	35.4	0.147344	0.074499	0.036115	0.019175	0.008664	0.007829	0.167484	0.084268	0.042266	0.020321	0.010168	0.005086		35.4	0.138765	0.068461	0.036062	0.016324	0.012854	0.010581	0.148714	0.077888	0.03987	0.019375	0.009743	0.004885		35.4	0.044171	0.032508	0.02555	0.018904	0.042138	0.035299	0.0261	0.017336
	35.6	0.147976	0.075015	0.035954	0.019585	0.009052	0.008007	0.168418	0.084741	0.042504	0.020436	0.010226	0.005115		35.6	0.139058	0.068695	0.036358	0.016117	0.013395	0.010216	0.149387	0.07826	0.040066	0.019471	0.009791	0.00491		35.6	0.043775	0.032971	0.025676	0.018745	0.042138	0.035299	0.0261	0.017338
	35.8	0.149264	0.075182	0.036069	0.01966	0.00945	0.007855	0.169352	0.085214	0.042742	0.02055	0.010283	0.005143		35.8	0.139887	0.068886	0.036573	0.016331	0.013682	0.010018	0.150058	0.078631	0.04026	0.019567	0.00984	0.004934		35.8	0.044126	0.03303	0.025666	0.018716	0.042138	0.035299	0.026101	0.01734
	36	0.150072	0.075897	0.037008	0.020193	0.009333	0.007753	0.170286	0.085687	0.04298	0.020665	0.01034	0.005172		36	0.140136	0.069483	0.037407	0.016666	0.013367	0.009965	0.150727	0.079001	0.040455	0.019663	0.009888	0.004959		36	0.043795	0.03261	0.025498	0.019246	0.042138	0.035299	0.026102	0.017342
	36.2	0.151058	0.076213	0.03726	0.020814	0.008852	0.007254	0.17122	0.08616	0.043218	0.020779	0.010398	0.005201		36.2	0.13997	0.07005	0.037981	0.016958	0.013682	0.009866	0.151395	0.07937	0.040649	0.019758	0.009937	0.004983		36.2	0.043732	0.032572	0.025035	0.019553	0.042138	0.035299	0.026102	0.017344
	36.4	0.15214	0.076825	0.0377	0.021225	0.009316	0.006357	0.172154	0.086633	0.043456	0.020894	0.010455	0.00523		36.4	0.140573	0.070331	0.038782	0.016929	0.013802	0.008778	0.152061	0.079739	0.040843	0.019854	0.009985	0.005007		36.4	0.043517	0.033123	0.025538	0.019572	0.042138	0.0353	0.026103	0.017346
	36.6	0.152933	0.077506	0.038074	0.021013	0.00947	0.006021	0.173088	0.087106	0.043694	0.021009	0.010513	0.005258		36.6	0.141128	0.07071	0.039083	0.017285	0.013825	0.008412	0.152726	0.080107	0.041037	0.019949	0.010034	0.005032		36.6	0.043567	0.032658	0.025664	0.019341	0.042138	0.0353	0.026103	0.017348
	36.8	0.15317	0.077141	0.038748	0.021139	0.009565	0.005177	0.174021	0.087579	0.043932	0.021123	0.01057	0.005287		36.8	0.142227	0.070799	0.039331	0.016873	0.013799	0.007557	0.153389	0.080474	0.04123	0.020045	0.010082	0.005056		36.8	0.043335	0.032607	0.025064	0.019001	0.042138	0.0353	0.026104	0.01735
	37	0.15403	0.077192	0.039245	0.02139	0.009446	0.005257	0.174955	0.088052	0.04417	0.021238	0.010627	0.005316		37	0.143246	0.071784	0.039571	0.016892	0.013549	0.008005	0.154051	0.080841	0.041423	0.02014	0.01013	0.00508		37	0.042956	0.031958	0.025254	0.018444	0.042138	0.0353	0.026104	0.017352
	37.2	0.155095	0.07791	0.039406	0.020801	0.009754	0.004344	0.175888	0.088524	0.044408	0.021353	0.010685	0.005344		37.2	0.143884	0.071954	0.039374	0.01645	0.013909	0.007576	0.15471	0.081207	0.041616	0.020235	0.010178	0.005104		37.2	0.042544	0.031794	0.024576	0.017991	0.042138	0.0353	0.026105	0.017354
	37.4	0.155856	0.078634	0.040356	0.021516	0.009751	0.00389	0.176821	0.088997	0.044646	0.021467	0.010742	0.005373		37.4	0.144689	0.07223	0.03949	0.016901	0.014087	0.007275	0.155369	0.081572	0.041809	0.02033	0.010226	0.005128		37.4	0.042333	0.031531	0.024324	0.018084	0.042138	0.0353	0.026105	0.017355
	37.6	0.15711	0.078917	0.040497	0.022569	0.009443	0.002995	0.177754	0.08947	0.044884	0.021582	0.0108	0.005402		37.6	0.145565	0.071996	0.038957	0.017284	0.013962	0.00692	0.156025	0.081937	0.042001	0.020425	0.010274	0.005153		37.6	0.042079	0.031109	0.024708	0.017664	0.042138	0.0353	0.026106	0.017357
	37.8	0.158417	0.079437	0.04066	0.022448	0.008915	0.002969	0.178687	0.089943	0.045122	0.021696	0.010857	0.005431		37.8	0.146052	0.072113	0.038703	0.016907	0.013509	0.00677	0.15668	0.082301	0.042192	0.020519	0.010322	0.005177		37.8	0.04199	0.030584	0.024806	0.017414	0.042138	0.0353	0.026106	0.017358
	38	0.16016	0.079737	0.040506	0.022474	0.009254	0.002937	0.17962	0.090415	0.04536	0.021811	0.010914	0.005459		38	0.14674	0.072086	0.038717	0.01694	0.013524	0.006351	0.157334	0.082664	0.042384	0.020614	0.01037	0.005201		38	0.041755	0.030224	0.025135	0.017162	0.042138	0.0353	0.026107	0.01736
	38.2	0.161547	0.080063	0.040354	0.023117	0.009057	0.002684	0.180552	0.090888	0.045598	0.021926	0.010972	0.005488		38.2	0.14768	0.071566	0.038586	0.017361	0.013252	0.005808	0.157986	0.083027	0.042575	0.020708	0.010418	0.005225		38.2	0.041988	0.030028	0.025266	0.01721	0.042138	0.0353	0.026107	0.017361
	38.4	0.163213	0.080945	0.040109	0.023241	0.009272	0.003365	0.181485	0.091361	0.045836	0.02204	0.011029	0.005517		38.4	0.1489	0.071613	0.038186	0.017666	0.013435	0.006362	0.158636	0.083389	0.042766	0.020802	0.010465	0.005249		38.4	0.041942	0.030121	0.025109	0.017542	0.042138	0.0353	0.026108	0.017363
	38.6	0.164486	0.081132	0.040009	0.023384	0.009156	0.003625	0.182417	0.091833	0.046074	0.022155	0.011087	0.005546		38.6	0.150026	0.071484	0.037824	0.01863	0.013134	0.006491	0.159285	0.08375	0.042957	0.020897	0.010513	0.005273		38.6	0.041914	0.030264	0.025222	0.017691	0.042138	0.0353	0.026108	0.017364
	38.8	0.166278	0.081716	0.040043	0.024096	0.00882	0.003494	0.183349	0.092306	0.046312	0.022269	0.011144	0.005574		38.8	0.150424	0.07192	0.038129	0.019318	0.012544	0.00709	0.159932	0.084111	0.043147	0.020991	0.010561	0.005297		38.8	0.042064	0.030354	0.025606	0.017891	0.042138	0.0353	0.026108	0.017366
	39	0.167358	0.082742	0.041411	0.024135	0.008558	0.003651	0.184281	0.092778	0.04655	0.022384	0.011201	0.005603		39	0.151521	0.072858	0.038756	0.019774	0.012385	0.007843	0.160578	0.084471	0.043337	0.021084	0.010608	0.005321		39	0.042644	0.030848	0.025475	0.018146	0.042138	0.0353	0.026109	0.017367
	39.2	0.168713	0.082779	0.041548	0.024149	0.009224	0.003567	0.185213	0.093251	0.046788	0.022499	0.011259	0.005632		39.2	0.151918	0.073383	0.039228	0.020064	0.012449	0.008071	0.161222	0.08483	0.043527	0.021178	0.010656	0.005345		39.2	0.043089	0.030831	0.025619	0.01844	0.042138	0.0353	0.026109	0.017368
	39.4	0.169162	0.083345	0.041332	0.023666	0.009312	0.003882	0.186145	0.093723	0.047025	0.022613	0.011316	0.00566		39.4	0.15266	0.074112	0.039371	0.019651	0.012763	0.008347	0.161864	0.085188	0.043716	0.021272	0.010703	0.005369		39.4	0.043628	0.031232	0.02533	0.018294	0.042138	0.0353	0.026109	0.017369
	39.6	0.169442	0.083958	0.042086	0.024106	0.009405	0.004524	0.187077	0.094196	0.047263	0.022728	0.011374	0.005689		39.6	0.152746	0.074124	0.040058	0.01974	0.012819	0.008679	0.162505	0.085546	0.043905	0.021365	0.01075	0.005392		39.6	0.043516	0.031337	0.025085	0.01899	0.042138	0.0353	0.02611	0.017371
	39.8	0.170113	0.084751	0.042953	0.024448	0.009799	0.00534	0.188008	0.094668	0.047501	0.022842	0.011431	0.005718		39.8	0.153496	0.074884	0.04042	0.020393	0.01294	0.009191	0.163145	0.085904	0.044094	0.021458	0.010798	0.005416		39.8	0.04393	0.031243	0.024905	0.019503	0.042138	0.0353	0.02611	0.017372
	40	0.170655	0.084903	0.04388	0.024805	0.009852	0.005663	0.18894	0.09514	0.047739	0.022957	0.011488	0.005747		40	0.153674	0.075064	0.041203	0.021219	0.013113	0.009826	0.163783	0.08626	0.044283	0.021552	0.010845	0.00544		40	0.044304	0.031102	0.024859	0.020034	0.042138	0.0353	0.02611	0.017373
	40.2	0.171328	0.085501	0.044324	0.024699	0.009805	0.005313	0.189871	0.095613	0.047977	0.023072	0.011546	0.005775		40.2	0.154073	0.075486	0.042003	0.021307	0.013695	0.009664	0.164419	0.086616	0.044471	0.021645	0.010892	0.005464		40.2	0.044513	0.031188	0.024664	0.019745	0.042138	0.0353	0.02611	0.017374
	40.4	0.17231	0.085835	0.045387	0.024412	0.009912	0.005514	0.190802	0.096085	0.048215	0.023186	0.011603	0.005804		40.4	0.15432	0.075962	0.042763	0.021259	0.013556	0.009468	0.165054	0.086972	0.044659	0.021737	0.010939	0.005487		40.4	0.044907	0.031431	0.024886	0.019894	0.042138	0.0353	0.026111	0.017375
	40.6	0.172714	0.086329	0.046199	0.024432	0.010133	0.005648	0.191733	0.096557	0.048452	0.023301	0.01166	0.005833		40.6	0.154815	0.076433	0.042883	0.02156	0.014022	0.009932	0.165687	0.087326	0.044847	0.02183	0.010986	0.005511		40.6	0.045176	0.031366	0.024837	0.020255	0.042138	0.0353	0.026111	0.017376
	40.8	0.173358	0.086359	0.046833	0.025209	0.010194	0.005563	0.192664	0.097029	0.04869	0.023415	0.011718	0.005861		40.8	0.155659	0.077911	0.04319	0.021721	0.014732	0.010195	0.166319	0.08768	0.045034	0.021923	0.011033	0.005535		40.8	0.045281	0.031044	0.024577	0.020243	0.042138	0.0353	0.026111	0.017377
	41	0.174395	0.086803	0.046761	0.025217	0.010424	0.00631	0.193595	0.097502	0.048928	0.02353	0.011775	0.00589		41	0.156681	0.07837	0.043038	0.021532	0.014982	0.010587	0.16695	0.088034	0.045221	0.022015	0.01108	0.005558		41	0.045469	0.031246	0.024351	0.020097	0.042138	0.0353	0.026111	0.017378
	41.2	0.17482	0.087141	0.047292	0.025413	0.010258	0.005841	0.194525	0.097974	0.049166	0.023645	0.011833	0.005919		41.2	0.157248	0.078184	0.042849	0.021312	0.015428	0.010819	0.167578	0.088386	0.045408	0.022108	0.011127	0.005582		41.2	0.045966	0.031729	0.024264	0.02015	0.042138	0.0353	0.026112	0.017379
	41.4	0.175649	0.087231	0.047893	0.025873	0.010419	0.006119	0.195456	0.098446	0.049404	0.023759	0.01189	0.005948		41.4	0.157979	0.078056	0.043008	0.020507	0.015494	0.010717	0.168205	0.088738	0.045594	0.0222	0.011174	0.005605		41.4	0.045813	0.032019	0.024492	0.020775	0.042138	0.0353	0.026112	0.01738
	41.6	0.17682	0.086932	0.047484	0.026011	0.010615	0.006391	0.196386	0.098918	0.049641	0.023874	0.011947	0.005976		41.6	0.158	0.077373	0.042552	0.01992	0.015822	0.011091	0.168831	0.08909	0.045781	0.022292	0.01122	0.005629		41.6	0.045988	0.032051	0.024381	0.020763	0.042138	0.0353	0.026112	0.017381
	41.8	0.177991	0.087208	0.047728	0.025816	0.010571	0.006511	0.197316	0.09939	0.049879	0.023988	0.012005	0.006005		41.8	0.15819	0.077471	0.043286	0.020339	0.015455	0.010396	0.169455	0.08944	0.045966	0.022384	0.011267	0.005652		41.8	0.045434	0.032201	0.024426	0.020574	0.042138	0.0353	0.026112	0.017381
	42	0.179349	0.087938	0.046994	0.025534	0.011251	0.006168	0.198246	0.099862	0.050117	0.024103	0.012062	0.006034		42	0.158845	0.077644	0.043109	0.020575	0.016068	0.009937	0.170078	0.08979	0.046152	0.022476	0.011314	0.005676		42	0.045365	0.032743	0.024541	0.020492	0.042138	0.0353	0.026112	0.017382
	42.2	0.180666	0.08887	0.046635	0.025909	0.011515	0.006037	0.199176	0.100334	0.050355	0.024217	0.01212	0.006063		42.2	0.159231	0.077517	0.042654	0.020881	0.015898	0.009897	0.170699	0.09014	0.046337	0.022568	0.01136	0.005699		42.2	0.045534	0.032858	0.024445	0.020053	0.042138	0.0353	0.026113	0.017383
	42.4	0.182227	0.089849	0.046789	0.025587	0.011531	0.005506	0.200106	0.100806	0.050593	0.024332	0.012177	0.006091		42.4	0.159833	0.078699	0.042862	0.021103	0.01601	0.009922	0.171319	0.090489	0.046522	0.022659	0.011407	0.005723		42.4	0.045559	0.032872	0.024846	0.019821	0.042138	0.0353	0.026113	0.017384
	42.6	0.183369	0.090665	0.047105	0.02573	0.011603	0.005344	0.201036	0.101278	0.05083	0.024446	0.012234	0.00612		42.6	0.159604	0.079402	0.043605	0.021855	0.015703	0.010054	0.171937	0.090837	0.046707	0.022751	0.011453	0.005746		42.6	0.045161	0.032656	0.025703	0.01965	0.042138	0.0353	0.026113	0.017385
	42.8	0.185098	0.091621	0.047557	0.026227	0.01158	0.004934	0.201965	0.10175	0.051068	0.024561	0.012292	0.006149		42.8	0.160635	0.080062	0.044071	0.022134	0.015673	0.009844	0.172554	0.091184	0.046892	0.022842	0.011499	0.005769		42.8	0.045331	0.032928	0.025679	0.019404	0.042138	0.0353	0.026113	0.017385
	43	0.18508	0.09189	0.048339	0.025968	0.011626	0.004813	0.202895	0.102221	0.051306	0.024676	0.012349	0.006177		43	0.16103	0.080155	0.044443	0.022313	0.015549	0.009557	0.173169	0.091531	0.047076	0.022933	0.011545	0.005793		43	0.045509	0.033111	0.025765	0.018861	0.042138	0.0353	0.026113	0.017386
	43.2	0.186362	0.092767	0.04844	0.026111	0.012428	0.004928	0.203824	0.102693	0.051543	0.02479	0.012406	0.006206		43.2	0.161574	0.08025	0.044818	0.022052	0.015966	0.008612	0.173783	0.091877	0.04726	0.023024	0.011592	0.005816		43.2	0.045403	0.033033	0.026082	0.018793	0.042138	0.0353	0.026113	0.017387
	43.4	0.187023	0.0935	0.048691	0.025749	0.012007	0.004956	0.204753	0.103165	0.051781	0.024905	0.012464	0.006235		43.4	0.162949	0.08021	0.044995	0.021267	0.01529	0.008574	0.174395	0.092223	0.047443	0.023115	0.011638	0.005839		43.4	0.045109	0.03301	0.025746	0.018705	0.042138	0.0353	0.026114	0.017387
	43.6	0.187492	0.094483	0.048803	0.026464	0.01201	0.004989	0.205682	0.103637	0.052019	0.025019	0.012521	0.006264		43.6	0.163406	0.080897	0.045002	0.022	0.015497	0.008183	0.175006	0.092568	0.047626	0.023206	0.011684	0.005862		43.6	0.044506	0.0328	0.025904	0.018884	0.042138	0.0353	0.026114	0.017388
	43.8	0.18786	0.095304	0.048962	0.026428	0.011774	0.004593	0.206611	0.104108	0.052257	0.025134	0.012579	0.006292		43.8	0.16418	0.081768	0.045585	0.022764	0.015236	0.007734	0.175615	0.092912	0.047809	0.023297	0.01173	0.005885		43.8	0.044617	0.032185	0.02616	0.018501	0.042138	0.0353	0.026114	0.017389
	44	0.18905	0.095562	0.049456	0.026647	0.011321	0.00424	0.20754	0.10458	0.052494	0.025248	0.012636	0.006321		44	0.165174	0.082362	0.046414	0.02301	0.014797	0.007478	0.176223	0.093256	0.047992	0.023387	0.011776	0.005909		44	0.044917	0.032239	0.02613	0.018674	0.042138	0.0353	0.026114	0.017389
	44.2	0.190232	0.096514	0.049689	0.026112	0.010486	0.00353	0.208468	0.105052	0.052732	0.025363	0.012693	0.00635		44.2	0.166347	0.083257	0.047058	0.022569	0.01448	0.006874	0.17683	0.093599	0.048174	0.023478	0.011822	0.005932		44.2	0.044835	0.031932	0.025757	0.01841	0.042138	0.0353	0.026114	0.01739
	44.4	0.192268	0.097121	0.049906	0.026039	0.010507	0.00345	0.209397	0.105523	0.05297	0.025477	0.012751	0.006378		44.4	0.167253	0.083368	0.047119	0.022506	0.01405	0.006726	0.177435	0.093941	0.048357	0.023568	0.011867	0.005955		44.4	0.044997	0.03185	0.025264	0.0189	0.042138	0.0353	0.026114	0.01739
	44.6	0.19293	0.098094	0.050081	0.026031	0.010735	0.00313	0.210325	0.105995	0.053207	0.025592	0.012808	0.006407		44.6	0.168105	0.084182	0.047163	0.022266	0.014121	0.007051	0.178038	0.094283	0.048538	0.023658	0.011913	0.005978		44.6	0.045408	0.031483	0.024919	0.019136	0.042138	0.0353	0.026114	0.017391
	44.8	0.194128	0.098678	0.050088	0.026117	0.009943	0.003608	0.211254	0.106466	0.053445	0.025707	0.012866	0.006436		44.8	0.169308	0.085152	0.04718	0.022198	0.013705	0.007402	0.17864	0.094624	0.04872	0.023748	0.011959	0.006001		44.8	0.045326	0.031218	0.024012	0.01912	0.042138	0.0353	0.026114	0.017391
	45	0.195092	0.099307	0.049792	0.026254	0.01011	0.004082	0.212182	0.106938	0.053682	0.025821	0.012923	0.006465		45	0.170269	0.084957	0.046957	0.02173	0.013691	0.00795	0.179241	0.094964	0.048901	0.023838	0.012005	0.006024		45	0.045395	0.03121	0.023804	0.019414	0.042138	0.0353	0.026115	0.017392
	45.2	0.195334	0.09962	0.050049	0.026985	0.010304	0.004012	0.21311	0.107409	0.05392	0.025936	0.01298	0.006493		45.2	0.170407	0.085486	0.046786	0.021274	0.013877	0.007756	0.17984	0.095304	0.049082	0.023928	0.01205	0.006047		45.2	0.045381	0.031202	0.023667	0.019516	0.042138	0.0353	0.026115	0.017392
	45.4	0.197212	0.100424	0.049948	0.027056	0.010848	0.003922	0.214037	0.107881	0.054158	0.02605	0.013038	0.006522		45.4	0.1715	0.085581	0.046725	0.020219	0.013935	0.007115	0.180438	0.095643	0.049263	0.024017	0.012096	0.00607		45.4	0.044857	0.031488	0.02384	0.019928	0.042138	0.0353	0.026115	0.017393
	45.6	0.198918	0.101008	0.050206	0.027492	0.010987	0.004616	0.214965	0.108352	0.054395	0.026165	0.013095	0.006551		45.6	0.172107	0.086396	0.04656	0.020392	0.013891	0.007246	0.181034	0.095982	0.049443	0.024107	0.012141	0.006093		45.6	0.044512	0.032018	0.023679	0.019646	0.042138	0.0353	0.026115	0.017393
	45.8	0.199898	0.102313	0.050498	0.028116	0.010597	0.004845	0.215893	0.108824	0.054633	0.026279	0.013152	0.006579		45.8	0.172522	0.087369	0.04632	0.020657	0.013373	0.007057	0.181629	0.09632	0.049623	0.024196	0.012186	0.006116		45.8	0.044353	0.032014	0.023848	0.019648	0.042138	0.0353	0.026115	0.017394
	46	0.200986	0.103201	0.050093	0.028267	0.010639	0.004834	0.21682	0.109295	0.054871	0.026394	0.01321	0.006608		46	0.172676	0.088337	0.045354	0.020736	0.013616	0.007212	0.182222	0.096657	0.049803	0.024285	0.012232	0.006138		46	0.045169	0.031933	0.023725	0.019638	0.042138	0.0353	0.026115	0.017394
	46.2	0.202074	0.103174	0.051516	0.028616	0.010466	0.005386	0.217747	0.109766	0.055108	0.026508	0.013267	0.006637		46.2	0.17245	0.088405	0.045652	0.020973	0.014175	0.007429	0.182814	0.096994	0.049983	0.024375	0.012277	0.006161		46.2	0.045272	0.031646	0.023828	0.019441	0.042138	0.0353	0.026115	0.017395
	46.4	0.203451	0.103149	0.052061	0.028515	0.010403	0.005496	0.218675	0.110238	0.055346	0.026623	0.013325	0.006666		46.4	0.17234	0.088736	0.046176	0.021028	0.014685	0.007239	0.183405	0.09733	0.050162	0.024464	0.012322	0.006184		46.4	0.045224	0.031863	0.024234	0.019708	0.042138	0.0353	0.026115	0.017395
	46.6	0.204176	0.102962	0.052496	0.02806	0.011135	0.006232	0.219602	0.110709	0.055583	0.026737	0.013382	0.006694		46.6	0.172523	0.08863	0.046734	0.020711	0.015235	0.007771	0.183994	0.097665	0.050341	0.024552	0.012367	0.006207		46.6	0.045287	0.03167	0.024208	0.019589	0.042138	0.0353	0.026115	0.017395
	46.8	0.204811	0.102454	0.053001	0.028699	0.011294	0.006411	0.220529	0.11118	0.055821	0.026852	0.013439	0.006723		46.8	0.173345	0.087812	0.046656	0.021484	0.014824	0.007593	0.184581	0.098	0.05052	0.024641	0.012412	0.006229		46.8	0.045421	0.031902	0.024456	0.019506	0.042138	0.0353	0.026115	0.017396
	47	0.205143	0.101784	0.053702	0.028365	0.011437	0.007157	0.221455	0.111651	0.056058	0.026966	0.013497	0.006752		47	0.173708	0.086949	0.047148	0.021636	0.014729	0.007694	0.185168	0.098335	0.050698	0.02473	0.012457	0.006252		47	0.045208	0.032128	0.024642	0.019441	0.042138	0.0353	0.026115	0.017396
	47.2	0.206363	0.101603	0.053994	0.028132	0.011552	0.007805	0.222382	0.112122	0.056296	0.027081	0.013554	0.00678		47.2	0.174685	0.087415	0.047416	0.021728	0.014882	0.007805	0.185752	0.098668	0.050877	0.024818	0.012502	0.006275		47.2	0.044732	0.032224	0.024556	0.020081	0.042138	0.0353	0.026115	0.017397
	47.4	0.206646	0.101468	0.054702	0.028336	0.010664	0.007635	0.223309	0.112593	0.056533	0.027195	0.013611	0.006809		47.4	0.175778	0.087368	0.047984	0.022272	0.013822	0.007083	0.186336	0.099001	0.051054	0.024907	0.012547	0.006297		47.4	0.044017	0.032978	0.024768	0.020604	0.042138	0.0353	0.026115	0.017397
	47.6	0.207576	0.101572	0.055075	0.028388	0.010919	0.007956	0.224235	0.113064	0.056771	0.02731	0.013669	0.006838		47.6	0.176434	0.087348	0.048191	0.023429	0.014194	0.007231	0.186918	0.099333	0.051232	0.024995	0.012592	0.00632		47.6	0.043722	0.033373	0.025223	0.020688	0.042138	0.0353	0.026116	0.017397
	47.8	0.20808	0.101628	0.055455	0.028337	0.010169	0.008124	0.225161	0.113536	0.057009	0.027424	0.013726	0.006867		47.8	0.177195	0.087632	0.049199	0.024005	0.013227	0.007641	0.187499	0.099665	0.051409	0.025083	0.012637	0.006343		47.8	0.043947	0.033227	0.025354	0.020409	0.042138	0.0353	0.026116	0.017398
	48	0.209044	0.101935	0.055867	0.028252	0.010149	0.00822	0.226087	0.114007	0.057246	0.027539	0.013784	0.006895		48	0.17811	0.087812	0.049446	0.024245	0.013232	0.008218	0.188078	0.099996	0.051586	0.025171	0.012682	0.006365		48	0.043868	0.033608	0.025588	0.020487	0.042138	0.0353	0.026116	0.017398
	48.2	0.209133	0.101845	0.055458	0.027984	0.010227	0.008155	0.227013	0.114477	0.057484	0.027653	0.013841	0.006924		48.2	0.178405	0.08802	0.049276	0.02467	0.013139	0.008751	0.188656	0.100327	0.051763	0.025259	0.012726	0.006388		48.2	0.044024	0.033437	0.02568	0.020205	0.042138	0.0353	0.026116	0.017398
	48.4	0.210046	0.102827	0.055463	0.027612	0.010834	0.007763	0.227939	0.114948	0.057721	0.027768	0.013898	0.006953		48.4	0.178769	0.087979	0.049101	0.024657	0.01366	0.009507	0.189232	0.100657	0.05194	0.025347	0.012771	0.00641		48.4	0.044246	0.033026	0.025987	0.020442	0.042138	0.0353	0.026116	0.017399
	48.6	0.210116	0.10342	0.055753	0.027386	0.010529	0.007262	0.228865	0.115419	0.057959	0.027882	0.013956	0.006981		48.6	0.179336	0.088612	0.04958	0.024484	0.013719	0.009861	0.189807	0.100986	0.052116	0.025434	0.012815	0.006432		48.6	0.044196	0.032716	0.026218	0.020329	0.042138	0.0353	0.026116	0.017399
	48.8	0.210948	0.104372	0.055262	0.02736	0.010896	0.007485	0.229791	0.11589	0.058196	0.027997	0.014013	0.00701		48.8	0.180176	0.088538	0.049454	0.024563	0.014434	0.01025	0.190381	0.101315	0.052292	0.025522	0.01286	0.006455		48.8	0.043849	0.032511	0.026053	0.020104	0.042138	0.0353	0.026116	0.017399
	49	0.211556	0.104534	0.055155	0.02751	0.012066	0.007352	0.230716	0.116361	0.058433	0.028111	0.01407	0.007039		49	0.180524	0.088438	0.049372	0.023993	0.015232	0.010448	0.190953	0.101643	0.052467	0.025609	0.012904	0.006477		49	0.043533	0.032173	0.026527	0.019844	0.042138	0.0353	0.026116	0.017399
	49.2	0.212596	0.105381	0.055051	0.028149	0.012332	0.006918	0.231641	0.116832	0.058671	0.028226	0.014128	0.007068		49.2	0.180985	0.089145	0.04858	0.023511	0.01558	0.00988	0.191524	0.10197	0.052643	0.025696	0.012949	0.0065		49.2	0.04346	0.031846	0.026838	0.019372	0.042138	0.0353	0.026116	0.0174
	49.4	0.214454	0.106667	0.054705	0.028162	0.011807	0.006664	0.232567	0.117303	0.058908	0.02834	0.014185	0.007096		49.4	0.182366	0.089673	0.048668	0.022888	0.015288	0.010055	0.192093	0.102297	0.052818	0.025784	0.012993	0.006522		49.4	0.04359	0.032394	0.027356	0.019224	0.042138	0.0353	0.026116	0.0174
	49.6	0.21552	0.107819	0.054886	0.028962	0.011429	0.007225	0.233492	0.117773	0.059146	0.028455	0.014243	0.007125		49.6	0.183033	0.090486	0.048878	0.022753	0.015327	0.010458	0.192662	0.102624	0.052993	0.02587	0.013037	0.006544		49.6	0.043547	0.032437	0.027343	0.019167	0.042138	0.0353	0.026116	0.0174
	49.8	0.21638	0.108817	0.054541	0.029222	0.011585	0.006976	0.234417	0.118244	0.059383	0.028569	0.0143	0.007154		49.8	0.183584	0.090942	0.048694	0.02258	0.015669	0.010259	0.193228	0.102949	0.053167	0.025957	0.013081	0.006567		49.8	0.043917	0.032028	0.02724	0.019384	0.042138	0.0353	0.026116	0.0174
	50	0.217853	0.109855	0.054004	0.029387	0.011668	0.006779	0.235341	0.118715	0.059621	0.028684	0.014357	0.007182		50	0.183947	0.091764	0.048709	0.023243	0.015803	0.009268	0.193794	0.103274	0.053341	0.026044	0.013125	0.006589		50	0.044749	0.032234	0.027187	0.019573	0.042138	0.0353	0.026116	0.017401
	50.2	0.219353	0.110494	0.054697	0.029599	0.011873	0.007272	0.236266	0.119185	0.059858	0.028798	0.014415	0.007211		50.2	0.184518	0.091231	0.049262	0.022942	0.016571	0.009816	0.194358	0.103599	0.053515	0.026131	0.013169	0.006611		50.2	0.044957	0.032012	0.026681	0.019549	0.042138	0.0353	0.026116	0.017401
	50.4	0.220274	0.111426	0.054346	0.029574	0.012084	0.006888	0.237191	0.119656	0.060096	0.028913	0.014472	0.00724		50.4	0.184691	0.091836	0.049766	0.023194	0.016399	0.009464	0.194921	0.103923	0.053689	0.026217	0.013213	0.006633		50.4	0.045226	0.032227	0.02645	0.0198	0.042138	0.0353	0.026116	0.017401
	50.6	0.220959	0.11204	0.054594	0.0299	0.012738	0.006843	0.238115	0.120126	0.060333	0.029027	0.014529	0.007269		50.6	0.185677	0.092203	0.050749	0.023165	0.016644	0.009177	0.195482	0.104246	0.053863	0.026304	0.013257	0.006655		50.6	0.045842	0.032217	0.026265	0.019966	0.042138	0.0353	0.026116	0.017401
	50.8	0.222002	0.112653	0.05439	0.030475	0.012319	0.00707	0.239039	0.120597	0.06057	0.029142	0.014587	0.007297		50.8	0.186546	0.091993	0.050505	0.024108	0.015934	0.009167	0.196042	0.104568	0.054036	0.02639	0.013301	0.006677		50.8	0.04568	0.032502	0.02675	0.019872	0.042138	0.0353	0.026116	0.017402
	51	0.223083	0.11328	0.054899	0.030043	0.012495	0.007004	0.239963	0.121068	0.060808	0.029256	0.014644	0.007326		51	0.187159	0.092626	0.051115	0.023884	0.015877	0.008751	0.196601	0.10489	0.054209	0.026476	0.013345	0.006699		51	0.045459	0.032985	0.026417	0.019737	0.042138	0.0353	0.026116	0.017402
	51.2	0.224328	0.114039	0.055018	0.029972	0.012176	0.007094	0.240887	0.121538	0.061045	0.029371	0.014701	0.007355		51.2	0.187737	0.09306	0.051501	0.024369	0.015783	0.008295	0.197158	0.105212	0.054381	0.026562	0.013389	0.006722		51.2	0.04518	0.03337	0.0261	0.020435	0.042138	0.0353	0.026116	0.017402
	51.4	0.225405	0.114922	0.05562	0.030128	0.012357	0.007016	0.241811	0.122008	0.061282	0.029485	0.014759	0.007383		51.4	0.188401	0.093227	0.051965	0.024333	0.015124	0.007399	0.197714	0.105533	0.054554	0.026648	0.013432	0.006744		51.4	0.045055	0.033799	0.025862	0.020682	0.042138	0.0353	0.026116	0.017402
	51.6	0.226551	0.114896	0.055755	0.030059	0.012557	0.007714	0.242735	0.122479	0.06152	0.0296	0.014816	0.007412		51.6	0.188662	0.092909	0.051574	0.024375	0.01498	0.008193	0.198268	0.105853	0.054726	0.026734	0.013476	0.006766		51.6	0.045247	0.033637	0.025648	0.020502	0.042138	0.0353	0.026116	0.017402
	51.8	0.227483	0.115053	0.056236	0.029758	0.012352	0.007949	0.243659	0.122949	0.061757	0.029714	0.014874	0.007441		51.8	0.188868	0.093737	0.0517	0.024211	0.014931	0.0084	0.198822	0.106173	0.054898	0.026819	0.01352	0.006788		51.8	0.045515	0.033419	0.025797	0.020386	0.042138	0.0353	0.026116	0.017402
	52	0.22847	0.115015	0.056357	0.029714	0.013025	0.00767	0.244582	0.12342	0.061994	0.029829	0.014931	0.00747		52	0.18961	0.094208	0.051142	0.024704	0.01641	0.008573	0.199374	0.106492	0.055069	0.026905	0.013563	0.00681		52	0.045055	0.033356	0.026138	0.020558	0.042138	0.0353	0.026116	0.017403
	52.2	0.228818	0.114595	0.05649	0.029808	0.013241	0.007826	0.245506	0.12389	0.062232	0.029943	0.014988	0.007498		52.2	0.189971	0.094626	0.051052	0.024819	0.016422	0.009321	0.199924	0.10681	0.055241	0.02699	0.013607	0.006831		52.2	0.045076	0.03303	0.025941	0.020639	0.042138	0.0353	0.026116	0.017403
	52.4	0.230659	0.115205	0.05696	0.028631	0.012758	0.00736	0.246429	0.12436	0.062469	0.030058	0.015046	0.007527		52.4	0.190548	0.094976	0.051087	0.024082	0.01673	0.009692	0.200474	0.107128	0.055412	0.027075	0.01365	0.006853		52.4	0.044855	0.032071	0.025878	0.020275	0.042138	0.0353	0.026116	0.017403
	52.6	0.232293	0.115478	0.057422	0.028997	0.012356	0.007251	0.247352	0.12483	0.062706	0.030172	0.015103	0.007556		52.6	0.191681	0.094549	0.051295	0.023955	0.016564	0.009967	0.201022	0.107446	0.055582	0.027161	0.013693	0.006875		52.6	0.044588	0.032154	0.025395	0.020485	0.042138	0.0353	0.026116	0.017403
	52.8	0.233724	0.116234	0.057255	0.028153	0.012618	0.007626	0.248275	0.125301	0.062944	0.030287	0.01516	0.007584		52.8	0.192162	0.094939	0.050692	0.023489	0.016902	0.010219	0.201568	0.107762	0.055753	0.027246	0.013737	0.006897		52.8	0.044252	0.031849	0.025287	0.020272	0.042138	0.0353	0.026116	0.017403
	53	0.234795	0.115847	0.058048	0.028507	0.012129	0.007571	0.249198	0.125771	0.063181	0.030401	0.015218	0.007613		53	0.193045	0.095305	0.0506	0.023498	0.015911	0.010001	0.202114	0.108078	0.055923	0.027331	0.01378	0.006919		53	0.044198	0.03157	0.025197	0.020242	0.042138	0.0353	0.026116	0.017403
	53.2	0.236429	0.11609	0.058056	0.028936	0.011581	0.007519	0.25012	0.126241	0.063418	0.030516	0.015275	0.007642		53.2	0.19459	0.095943	0.050111	0.023103	0.01568	0.01022	0.202658	0.108394	0.056093	0.027415	0.013823	0.006941		53.2	0.044175	0.031037	0.02544	0.020166	0.042138	0.0353	0.026116	0.017404
	53.4	0.237071	0.116585	0.058184	0.029016	0.011578	0.007731	0.251043	0.126711	0.063656	0.03063	0.015332	0.007671		53.4	0.195838	0.096404	0.050477	0.023184	0.015512	0.009901	0.2032	0.108709	0.056263	0.0275	0.013866	0.006962		53.4	0.044123	0.031189	0.025874	0.020375	0.042138	0.0353	0.026116	0.017404
	53.6	0.238172	0.117434	0.058684	0.029367	0.011291	0.007743	0.251965	0.127181	0.063893	0.030744	0.01539	0.007699		53.6	0.196752	0.096787	0.050848	0.02339	0.015638	0.009739	0.203742	0.109023	0.056432	0.027584	0.013909	0.006984		53.6	0.044312	0.030845	0.025852	0.020853	0.042138	0.0353	0.026117	0.017404
	53.8	0.239162	0.117818	0.058535	0.028994	0.011333	0.00775	0.252888	0.127651	0.06413	0.030859	0.015447	0.007728		53.8	0.197427	0.09692	0.050649	0.024368	0.015954	0.009357	0.204282	0.109337	0.056601	0.027669	0.013952	0.007006		53.8	0.044661	0.030928	0.02547	0.020857	0.042138	0.0353	0.026117	0.017404
	54	0.239879	0.118649	0.058473	0.029202	0.010935	0.007674	0.25381	0.128121	0.064367	0.030973	0.015504	0.007757		54	0.197764	0.097842	0.050415	0.024725	0.015493	0.009549	0.20482	0.10965	0.05677	0.027753	0.013995	0.007027		54	0.045234	0.030645	0.025257	0.020733	0.042138	0.0353	0.026117	0.017404
	54.2	0.240039	0.119331	0.059206	0.029282	0.011661	0.007785	0.254732	0.128591	0.064605	0.031088	0.015562	0.007785		54.2	0.197924	0.098666	0.051124	0.024811	0.016175	0.010005	0.205358	0.109963	0.056939	0.027837	0.014038	0.007049		54.2	0.045418	0.030264	0.025209	0.020656	0.042138	0.0353	0.026117	0.017404
	54.4	0.240303	0.120445	0.059126	0.029645	0.011304	0.00746	0.255654	0.129061	0.064842	0.031202	0.015619	0.007814		54.4	0.198063	0.100001	0.051976	0.025279	0.015967	0.009577	0.205894	0.110275	0.057107	0.027921	0.014081	0.007071		54.4	0.04547	0.030876	0.025569	0.020994	0.042138	0.0353	0.026117	0.017404
	54.6	0.241197	0.121346	0.058866	0.030089	0.011332	0.007461	0.256576	0.129531	0.065079	0.031317	0.015677	0.007843		54.6	0.199034	0.100637	0.051849	0.02564	0.015979	0.009302	0.206429	0.110587	0.057275	0.028005	0.014123	0.007092		54.6	0.046033	0.030853	0.026075	0.020917	0.042138	0.0353	0.026117	0.017404
	54.8	0.242185	0.121718	0.058975	0.029956	0.011202	0.007302	0.257497	0.130001	0.065316	0.031431	0.015734	0.007872		54.8	0.199846	0.100806	0.051156	0.026211	0.015558	0.009334	0.206963	0.110898	0.057443	0.028089	0.014166	0.007114		54.8	0.046163	0.031043	0.026704	0.020909	0.042138	0.0353	0.026117	0.017405
	55	0.242738	0.122177	0.059809	0.030408	0.011437	0.00722	0.258419	0.13047	0.065554	0.031546	0.015791	0.0079		55	0.199813	0.101375	0.051653	0.026294	0.015617	0.009658	0.207495	0.111208	0.05761	0.028173	0.014209	0.007135		55	0.046194	0.030961	0.026483	0.020863	0.042138	0.0353	0.026117	0.017405
	55.2	0.243463	0.122353	0.059662	0.030648	0.011169	0.007669	0.25934	0.13094	0.065791	0.03166	0.015849	0.007929		55.2	0.200037	0.101219	0.052089	0.026198	0.015399	0.00978	0.208026	0.111518	0.057778	0.028256	0.014251	0.007157		55.2	0.046649	0.031156	0.02649	0.02108	0.042138	0.0353	0.026117	0.017405
	55.4	0.244151	0.122122	0.059996	0.031063	0.011932	0.007673	0.260262	0.13141	0.066028	0.031774	0.015906	0.007958		55.4	0.199519	0.101553	0.052091	0.025775	0.01525	0.009951	0.208556	0.111827	0.057945	0.02834	0.014294	0.007178		55.4	0.046989	0.031157	0.026302	0.021148	0.042138	0.0353	0.026117	0.017405
	55.6	0.244692	0.122109	0.060027	0.031257	0.012517	0.007974	0.261183	0.13188	0.066265	0.031889	0.015963	0.007986		55.6	0.199684	0.100977	0.05175	0.025652	0.014978	0.010403	0.209084	0.112135	0.058111	0.028423	0.014336	0.0072		55.6	0.047165	0.031726	0.026314	0.021053	0.042138	0.0353	0.026117	0.017405
	55.8	0.246303	0.12229	0.060004	0.031416	0.012688	0.007923	0.262104	0.132349	0.066502	0.032003	0.016021	0.008015		55.8	0.199964	0.101309	0.052106	0.025497	0.015602	0.010606	0.209611	0.112443	0.058278	0.028507	0.014379	0.007221		55.8	0.047391	0.031494	0.026203	0.020951	0.042138	0.0353	0.026117	0.017405
	56	0.248008	0.122792	0.059755	0.032634	0.012314	0.008162	0.263025	0.132819	0.06674	0.032118	0.016078	0.008044		56	0.20051	0.101567	0.052107	0.025804	0.015847	0.011504	0.210137	0.112751	0.058444	0.02859	0.014421	0.007242		56	0.047309	0.031399	0.025926	0.021148	0.042138	0.0353	0.026117	0.017405
	56.2	0.248841	0.123362	0.059886	0.032477	0.011896	0.008363	0.263945	0.133289	0.066977	0.032232	0.016135	0.008073		56.2	0.20071	0.101781	0.051861	0.025052	0.015229	0.011895	0.210662	0.113058	0.05861	0.028673	0.014463	0.007264		56.2	0.047512	0.031354	0.02584	0.020867	0.042138	0.0353	0.026117	0.017405
	56.4	0.250752	0.124074	0.059907	0.032344	0.011493	0.008334	0.264866	0.133758	0.067214	0.032347	0.016193	0.008101		56.4	0.20173	0.102009	0.051735	0.024242	0.014616	0.012021	0.211186	0.113364	0.058776	0.028755	0.014505	0.007285		56.4	0.047007	0.03109	0.025761	0.020643	0.042138	0.0353	0.026117	0.017405
	56.6	0.252159	0.125571	0.059677	0.033253	0.011263	0.007707	0.265786	0.134228	0.067451	0.032461	0.01625	0.00813		56.6	0.202881	0.102103	0.051428	0.024587	0.014534	0.011405	0.211708	0.11367	0.058941	0.028838	0.014548	0.007306		56.6	0.046833	0.031358	0.025501	0.021208	0.042138	0.0353	0.026117	0.017405
	56.8	0.253109	0.126079	0.060094	0.032954	0.011634	0.008454	0.266707	0.134697	0.067688	0.032575	0.016307	0.008159		56.8	0.203199	0.102269	0.051282	0.024181	0.014565	0.011259	0.212229	0.113975	0.059107	0.028921	0.01459	0.007328		56.8	0.04685	0.030851	0.025901	0.021074	0.042138	0.0353	0.026117	0.017406
	57	0.254307	0.126152	0.060612	0.033596	0.012124	0.008161	0.267627	0.135167	0.067925	0.03269	0.016365	0.008187		57	0.204258	0.101811	0.051846	0.024279	0.01458	0.011197	0.212748	0.11428	0.059272	0.029003	0.014632	0.007349		57	0.04642	0.031079	0.025951	0.020917	0.042138	0.0353	0.026117	0.017406
	57.2	0.255739	0.126926	0.061257	0.033978	0.012688	0.009041	0.268547	0.135636	0.068162	0.032804	0.016422	0.008216		57.2	0.205547	0.102415	0.052452	0.024277	0.015134	0.011149	0.213267	0.114584	0.059436	0.029086	0.014674	0.00737		57.2	0.046047	0.030528	0.026033	0.020914	0.042138	0.0353	0.026117	0.017406
	57.4	0.25668	0.127279	0.06199	0.033819	0.012756	0.00904	0.269467	0.136106	0.0684	0.032919	0.016479	0.008245		57.4	0.205687	0.102343	0.053214	0.02481	0.015259	0.010706	0.213784	0.114887	0.059601	0.029168	0.014716	0.007391		57.4	0.046014	0.030777	0.026097	0.020899	0.042138	0.0353	0.026117	0.017406
	57.6	0.257975	0.127727	0.062418	0.033262	0.012178	0.009	0.270387	0.136575	0.068637	0.033033	0.016537	0.008273		57.6	0.205762	0.102499	0.053379	0.025332	0.01507	0.01076	0.2143	0.11519	0.059765	0.02925	0.014758	0.007412		57.6	0.045961	0.030949	0.026091	0.020799	0.042138	0.0353	0.026117	0.017406
	57.8	0.259416	0.128462	0.063368	0.033214	0.012003	0.009181	0.271307	0.137045	0.068874	0.033148	0.016594	0.008302		57.8	0.206571	0.102466	0.053915	0.025731	0.014783	0.010666	0.214814	0.115493	0.059929	0.029332	0.014799	0.007433		57.8	0.045829	0.030968	0.025799	0.020258	0.042138	0.0353	0.026117	0.017406
	58	0.259858	0.129482	0.064462	0.033256	0.012274	0.008898	0.272226	0.137514	0.069111	0.033262	0.016652	0.008331		58	0.206379	0.103239	0.054695	0.025566	0.014781	0.010594	0.215328	0.115795	0.060092	0.029414	0.014841	0.007454		58	0.045426	0.031371	0.02604	0.02019	0.042138	0.0353	0.026117	0.017406
	58.2	0.260719	0.130839	0.065043	0.032902	0.013434	0.009144	0.273146	0.137983	0.069348	0.033376	0.016709	0.00836		58.2	0.206544	0.103526	0.055462	0.025826	0.015244	0.009807	0.21584	0.116096	0.060256	0.029496	0.014883	0.007476		58.2	0.045617	0.032103	0.026293	0.020315	0.042138	0.0353	0.026117	0.017406
	58.4	0.261831	0.131582	0.065484	0.032346	0.013764	0.009275	0.274065	0.138452	0.069585	0.033491	0.016766	0.008388		58.4	0.207567	0.103164	0.055347	0.025593	0.015486	0.009754	0.216351	0.116397	0.060419	0.029578	0.014925	0.007497		58.4	0.045631	0.032391	0.026316	0.020093	0.042138	0.0353	0.026117	0.017406
	58.6	0.26319	0.132209	0.066203	0.032927	0.014508	0.00919	0.274984	0.138922	0.069822	0.033605	0.016824	0.008417		58.6	0.208708	0.103629	0.055023	0.02632	0.015858	0.009751	0.21686	0.116697	0.060582	0.029659	0.014966	0.007518		58.6	0.045879	0.03252	0.026087	0.019902	0.042138	0.0353	0.026117	0.017406
	58.8	0.264222	0.132881	0.066855	0.033344	0.01473	0.009292	0.275903	0.139391	0.070059	0.03372	0.016881	0.008446		58.8	0.20964	0.103164	0.055407	0.026373	0.015908	0.009913	0.217369	0.116996	0.060744	0.029741	0.015008	0.007539		58.8	0.046092	0.033113	0.025972	0.020305	0.042138	0.0353	0.026117	0.017406
	59	0.264545	0.133618	0.067455	0.034067	0.01487	0.008814	0.276822	0.13986	0.070296	0.033834	0.016938	0.008474		59	0.209186	0.103615	0.056015	0.026972	0.015885	0.009916	0.217876	0.117295	0.060907	0.029822	0.015049	0.007559		59	0.045697	0.033371	0.025603	0.01988	0.042138	0.0353	0.026117	0.017406
	59.2	0.265435	0.134104	0.066966	0.03401	0.015185	0.009556	0.277741	0.140329	0.070533	0.033948	0.016996	0.008503		59.2	0.210044	0.103257	0.056768	0.027008	0.016026	0.010491	0.218382	0.117594	0.061069	0.029903	0.015091	0.00758		59.2	0.045828	0.033752	0.025705	0.019784	0.042138	0.0353	0.026117	0.017406
	59.4	0.266262	0.134046	0.066948	0.033964	0.015934	0.009076	0.278659	0.140798	0.07077	0.034063	0.017053	0.008532		59.4	0.209969	0.103145	0.056368	0.027556	0.01633	0.010335	0.218887	0.117892	0.061231	0.029984	0.015132	0.007601		59.4	0.045954	0.033954	0.025342	0.020009	0.042138	0.0353	0.026117	0.017406
	59.6	0.267206	0.13486	0.066502	0.033977	0.015497	0.009403	0.279578	0.141267	0.071007	0.034177	0.01711	0.008561		59.6	0.210208	0.103637	0.056528	0.027506	0.016201	0.010752	0.219391	0.118189	0.061392	0.030065	0.015173	0.007622		59.6	0.045463	0.033878	0.025345	0.019801	0.042138	0.0353	0.026117	0.017406
	59.8	0.268319	0.134988	0.066571	0.034576	0.014674	0.009147	0.280496	0.141736	0.071244	0.034292	0.017168	0.008589		59.8	0.210915	0.104336	0.057029	0.027613	0.016915	0.010329	0.219893	0.118486	0.061554	0.030146	0.015215	0.007643		59.8	0.045871	0.033336	0.025024	0.019584	0.042138	0.0353	0.026117	0.017406
	60	0.269404	0.135145	0.066994	0.035299	0.014284	0.009062	0.281415	0.142205	0.071481	0.034406	0.017225	0.008618		60	0.21216	0.104781	0.056635	0.02792	0.017139	0.010462	0.220394	0.118782	0.061715	0.030227	0.015256	0.007664		60	0.045645	0.033448	0.024973	0.019588	0.042138	0.0353	0.026117	0.017407
	60.2	0.269376	0.13526	0.067143	0.034908	0.014426	0.008948	0.282333	0.142674	0.071718	0.03452	0.017282	0.008647		60.2	0.21328	0.105129	0.056498	0.027428	0.017332	0.010576	0.220894	0.119078	0.061875	0.030308	0.015297	0.007685		60.2	0.045586	0.033017	0.025111	0.019586	0.042138	0.0353	0.026117	0.017407
	60.4	0.270653	0.135587	0.066713	0.03507	0.014636	0.009352	0.283251	0.143143	0.071955	0.034635	0.01734	0.008675		60.4	0.214467	0.10596	0.056279	0.027674	0.017812	0.010971	0.221393	0.119373	0.062036	0.030388	0.015338	0.007705		60.4	0.045401	0.032338	0.025279	0.01939	0.042138	0.0353	0.026117	0.017407
	60.6	0.271559	0.136502	0.066568	0.035019	0.014048	0.009243	0.284169	0.143612	0.072192	0.034749	0.017397	0.008704		60.6	0.214757	0.106817	0.056257	0.027736	0.019008	0.01102	0.22189	0.119668	0.062196	0.030469	0.015379	0.007726		60.6	0.045524	0.032119	0.025097	0.019521	0.042138	0.0353	0.026117	0.017407
	60.8	0.271695	0.136036	0.066948	0.035433	0.014686	0.009356	0.285086	0.144081	0.072429	0.034864	0.017454	0.008733		60.8	0.214954	0.107113	0.056381	0.027681	0.019251	0.011186	0.222387	0.119962	0.062356	0.030549	0.01542	0.007747		60.8	0.045712	0.031694	0.025466	0.019789	0.042138	0.0353	0.026117	0.017407
	61	0.27261	0.136136	0.067335	0.035635	0.014763	0.00954	0.286004	0.14455	0.072666	0.034978	0.017512	0.008762		61	0.215862	0.108063	0.057197	0.028001	0.019488	0.011175	0.222882	0.120256	0.062516	0.030629	0.015461	0.007767		61	0.044899	0.031822	0.025344	0.019841	0.042138	0.0353	0.026117	0.017407
	61.2	0.273757	0.135801	0.06824	0.036063	0.014169	0.010424	0.286921	0.145019	0.072903	0.035092	0.017569	0.00879		61.2	0.21701	0.109238	0.057521	0.028817	0.0195	0.011442	0.223376	0.120549	0.062676	0.030709	0.015502	0.007788		61.2	0.045013	0.031435	0.025733	0.020067	0.042138	0.0353	0.026117	0.017407
	61.4	0.274181	0.135544	0.068478	0.03513	0.013704	0.009534	0.287839	0.145487	0.07314	0.035207	0.017626	0.008819		61.4	0.217034	0.109287	0.0578	0.028748	0.019371	0.012248	0.223869	0.120841	0.062835	0.030789	0.015543	0.007809		61.4	0.045048	0.031339	0.026342	0.020267	0.042138	0.0353	0.026117	0.017407
	61.6	0.275042	0.135692	0.068769	0.034724	0.013475	0.009518	0.288756	0.145956	0.073377	0.035321	0.017684	0.008848		61.6	0.217404	0.109552	0.057609	0.028558	0.01913	0.012345	0.22436	0.121133	0.062994	0.030869	0.015583	0.007829		61.6	0.045196	0.031137	0.026808	0.020316	0.042138	0.0353	0.026117	0.017407
	61.8	0.275891	0.136226	0.07002	0.034611	0.013371	0.009295	0.289673	0.146425	0.073614	0.035435	0.017741	0.008876		61.8	0.217922	0.109369	0.058516	0.027927	0.019331	0.012148	0.224851	0.121424	0.063153	0.030949	0.015624	0.00785		61.8	0.045568	0.030961	0.026825	0.020295	0.042138	0.0353	0.026117	0.017407
	62	0.276619	0.136712	0.070761	0.034391	0.013943	0.008867	0.29059	0.146894	0.073851	0.03555	0.017798	0.008905		62	0.217815	0.109381	0.059269	0.028131	0.019392	0.011904	0.22534	0.121715	0.063312	0.031028	0.015665	0.00787		62	0.045495	0.031355	0.026803	0.020688	0.042138	0.0353	0.026117	0.017407
	62.2	0.277921	0.13713	0.070986	0.03403	0.01439	0.009153	0.291507	0.147362	0.074088	0.035664	0.017856	0.008934		62.2	0.218387	0.109089	0.060022	0.027905	0.019053	0.012035	0.225828	0.122005	0.06347	0.031108	0.015705	0.007891		62.2	0.046066	0.031394	0.026808	0.020477	0.042138	0.0353	0.026117	0.017407
	62.4	0.278716	0.137305	0.071682	0.03437	0.014759	0.008943	0.292424	0.147831	0.074325	0.035779	0.017913	0.008962		62.4	0.219156	0.108976	0.060435	0.02731	0.019565	0.012757	0.226315	0.122295	0.063628	0.031187	0.015746	0.007911		62.4	0.046348	0.031686	0.026877	0.020193	0.042138	0.0353	0.026117	0.017407
	62.6	0.27986	0.138103	0.071801	0.035068	0.014536	0.008796	0.29334	0.148299	0.074561	0.035893	0.01797	0.008991		62.6	0.219543	0.109099	0.061061	0.027218	0.019382	0.013497	0.2268	0.122584	0.063786	0.031267	0.015786	0.007932		62.6	0.046856	0.032248	0.026318	0.020213	0.042138	0.0353	0.026117	0.017407
	62.8	0.281113	0.138697	0.07159	0.035376	0.014459	0.00859	0.294257	0.148768	0.074798	0.036007	0.018028	0.00902		62.8	0.219772	0.107914	0.061173	0.027194	0.018723	0.013908	0.227285	0.122873	0.063943	0.031346	0.015827	0.007952		62.8	0.047449	0.0321	0.026387	0.020537	0.042138	0.0353	0.026117	0.017407
	63	0.28254	0.139195	0.071976	0.035482	0.014247	0.007651	0.295173	0.149236	0.075035	0.036122	0.018085	0.009049		63	0.219854	0.108021	0.061002	0.027984	0.018152	0.013398	0.227768	0.123161	0.064101	0.031425	0.015867	0.007973		63	0.047291	0.031996	0.026346	0.019983	0.042138	0.0353	0.026117	0.017407
	63.2	0.283929	0.139743	0.071777	0.035514	0.013798	0.008428	0.296089	0.149705	0.075272	0.036236	0.018142	0.009077		63.2	0.220799	0.108331	0.061378	0.027581	0.017899	0.014108	0.22825	0.123449	0.064258	0.031504	0.015907	0.007993		63.2	0.04751	0.031838	0.026631	0.019811	0.042138	0.0353	0.026117	0.017407
	63.4	0.28557	0.140239	0.072206	0.03574	0.013747	0.007534	0.297005	0.150173	0.075509	0.03635	0.0182	0.009106		63.4	0.220714	0.109167	0.061033	0.027748	0.01711	0.013487	0.228731	0.123736	0.064415	0.031583	0.015948	0.008013		63.4	0.047815	0.031803	0.026427	0.019545	0.042138	0.0353	0.026117	0.017407
	63.6	0.286406	0.140986	0.072399	0.035978	0.013194	0.008112	0.297921	0.150642	0.075746	0.036465	0.018257	0.009135		63.6	0.221025	0.109633	0.061544	0.027372	0.016388	0.013074	0.229211	0.124023	0.064571	0.031661	0.015988	0.008034		63.6	0.047765	0.031866	0.026352	0.018957	0.042138	0.0353	0.026117	0.017407
	63.8	0.287708	0.140569	0.073174	0.036174	0.013394	0.008256	0.298837	0.15111	0.075983	0.036579	0.018314	0.009163		63.8	0.222059	0.109207	0.061381	0.027587	0.016436	0.012195	0.22969	0.124309	0.064728	0.03174	0.016028	0.008054		63.8	0.048144	0.032038	0.025818	0.01851	0.042138	0.0353	0.026117	0.017407
	64	0.289091	0.141257	0.073657	0.036072	0.014038	0.008617	0.299752	0.151578	0.07622	0.036693	0.018372	0.009192		64	0.222943	0.109715	0.061229	0.027836	0.016338	0.01263	0.230168	0.124594	0.064884	0.031818	0.016068	0.008074		64	0.048203	0.032015	0.025479	0.018037	0.042138	0.0353	0.026117	0.017407
	64.2	0.289973	0.141862	0.073219	0.036068	0.014369	0.009817	0.300668	0.152047	0.076456	0.036808	0.018429	0.009221		64.2	0.223868	0.110611	0.060974	0.02788	0.01663	0.012704	0.230644	0.124879	0.06504	0.031897	0.016108	0.008094		64.2	0.048258	0.031726	0.025894	0.0178	0.042138	0.0353	0.026117	0.017407
	64.4	0.291254	0.142321	0.073167	0.036303	0.014934	0.010263	0.301583	0.152515	0.076693	0.036922	0.018486	0.00925		64.4	0.224422	0.111815	0.060158	0.028124	0.017273	0.012412	0.231119	0.125164	0.065195	0.031975	0.016148	0.008115		64.4	0.047939	0.031489	0.02599	0.017639	0.042138	0.0353	0.026117	0.017407
	64.6	0.291844	0.143464	0.073895	0.036296	0.015118	0.010094	0.302499	0.152983	0.07693	0.037036	0.018544	0.009278		64.6	0.224603	0.112425	0.060071	0.028128	0.017361	0.011866	0.231593	0.125447	0.065351	0.032053	0.016188	0.008135		64.6	0.047322	0.031924	0.025837	0.017842	0.042138	0.0353	0.026117	0.017407
	64.8	0.292383	0.143955	0.07422	0.036853	0.015941	0.01032	0.303414	0.153451	0.077167	0.037151	0.018601	0.009307		64.8	0.225428	0.11277	0.059995	0.028663	0.017433	0.011695	0.232066	0.125731	0.065506	0.032131	0.016228	0.008155		64.8	0.046963	0.031605	0.026461	0.017888	0.042138	0.0353	0.026117	0.017407
	65	0.294044	0.144244	0.074481	0.03671	0.016421	0.010549	0.304329	0.153919	0.077404	0.037265	0.018658	0.009336		65	0.226577	0.113299	0.060257	0.028846	0.017777	0.011827	0.232538	0.126014	0.065661	0.032209	0.016268	0.008175		65	0.046386	0.031458	0.026392	0.017836	0.042138	0.0353	0.026117	0.017407
	65.2	0.294974	0.144512	0.074943	0.036775	0.016526	0.010741	0.305244	0.154388	0.07764	0.037379	0.018716	0.009364		65.2	0.227482	0.113757	0.060177	0.029295	0.018387	0.011851	0.233009	0.126296	0.065815	0.032287	0.016308	0.008195		65.2	0.046231	0.031194	0.02676	0.017753	0.042138	0.0353	0.026117	0.017407
	65.4	0.295937	0.144959	0.074766	0.035983	0.017342	0.010322	0.306158	0.154856	0.077877	0.037494	0.018773	0.009393		65.4	0.228547	0.11407	0.060277	0.029532	0.018689	0.011897	0.233478	0.126578	0.06597	0.032365	0.016347	0.008215		65.4	0.046224	0.030974	0.026409	0.017778	0.042138	0.0353	0.026117	0.017407
	65.6	0.29672	0.145495	0.074582	0.036378	0.017387	0.010526	0.307073	0.155324	0.078114	0.037608	0.01883	0.009422		65.6	0.228701	0.114553	0.059911	0.029851	0.018309	0.011285	0.233947	0.126859	0.066124	0.032442	0.016387	0.008235		65.6	0.045727	0.031309	0.026592	0.01824	0.042138	0.0353	0.026117	0.017407
	65.8	0.297629	0.146226	0.075477	0.036823	0.017801	0.010438	0.307987	0.155792	0.078351	0.037722	0.018888	0.00945		65.8	0.229621	0.115106	0.060883	0.030121	0.018409	0.010883	0.234414	0.12714	0.066278	0.03252	0.016427	0.008255		65.8	0.0458	0.031366	0.026602	0.018184	0.042138	0.0353	0.026117	0.017407
	66	0.298633	0.146683	0.075337	0.037045	0.017774	0.010561	0.308902	0.15626	0.078587	0.037837	0.018945	0.009479		66	0.230127	0.115369	0.060968	0.03064	0.017696	0.011008	0.23488	0.12742	0.066431	0.032597	0.016466	0.008275		66	0.04552	0.031671	0.026393	0.018587	0.042138	0.0353	0.026117	0.017408
	66.2	0.299231	0.147217	0.074897	0.036666	0.017348	0.011175	0.309816	0.156728	0.078824	0.037951	0.019002	0.009508		66.2	0.230369	0.115622	0.061087	0.030676	0.017787	0.011941	0.235345	0.1277	0.066585	0.032674	0.016506	0.008295		66.2	0.046021	0.031914	0.026549	0.018569	0.042138	0.0353	0.026117	0.017408
	66.4	0.300036	0.14779	0.074765	0.036917	0.016942	0.010262	0.31073	0.157196	0.079061	0.038065	0.01906	0.009537		66.4	0.230691	0.115588	0.061502	0.030165	0.017489	0.011544	0.235809	0.127979	0.066738	0.032752	0.016545	0.008315		66.4	0.046297	0.032213	0.026237	0.018679	0.042138	0.0353	0.026117	0.017408
	66.6	0.301524	0.149111	0.074221	0.036643	0.01624	0.01004	0.311644	0.157664	0.079298	0.03818	0.019117	0.009565		66.6	0.231177	0.116031	0.061625	0.030377	0.016805	0.01138	0.236272	0.128258	0.066891	0.032829	0.016584	0.008335		66.6	0.046663	0.031952	0.025982	0.019104	0.042138	0.0353	0.026117	0.017408
	66.8	0.30262	0.149665	0.074392	0.036653	0.015978	0.008904	0.312558	0.158131	0.079534	0.038294	0.019174	0.009594		66.8	0.231669	0.116417	0.061522	0.030164	0.016249	0.011115	0.236734	0.128536	0.067043	0.032906	0.016624	0.008355		66.8	0.046926	0.031212	0.02591	0.019756	0.042138	0.0353	0.026117	0.017408
	67	0.302977	0.150639	0.075151	0.036708	0.015522	0.008352	0.313472	0.158599	0.079771	0.038408	0.019232	0.009623		67	0.231513	0.117556	0.062258	0.029543	0.015706	0.010414	0.237194	0.128814	0.067196	0.032982	0.016663	0.008375		67	0.047012	0.03158	0.025598	0.019753	0.042138	0.0353	0.026117	0.017408
	67.2	0.303759	0.15096	0.074893	0.036677	0.015318	0.008617	0.314385	0.159067	0.080008	0.038523	0.019289	0.009651		67.2	0.231842	0.118397	0.062908	0.028984	0.015621	0.010199	0.237654	0.129091	0.067348	0.033059	0.016702	0.008395		67.2	0.047112	0.031733	0.02594	0.019528	0.042138	0.0353	0.026117	0.017408
	67.4	0.304803	0.150888	0.075669	0.036445	0.015278	0.008398	0.315299	0.159535	0.080244	0.038637	0.019346	0.00968		67.4	0.232435	0.118568	0.063349	0.028763	0.01529	0.009852	0.238112	0.129368	0.0675	0.033136	0.016742	0.008415		67.4	0.047231	0.031817	0.025436	0.019453	0.042138	0.0353	0.026117	0.017408
	67.6	0.304998	0.151648	0.075815	0.036089	0.015254	0.009258	0.316212	0.160003	0.080481	0.038751	0.019404	0.009709		67.6	0.232037	0.118863	0.063891	0.028805	0.015505	0.009985	0.238569	0.129644	0.067652	0.033212	0.016781	0.008434		67.6	0.047342	0.032066	0.025275	0.019017	0.042138	0.0353	0.026117	0.017408
	67.8	0.305857	0.151848	0.075708	0.036542	0.015375	0.009052	0.317125	0.16047	0.080718	0.038866	0.019461	0.009737		67.8	0.232276	0.119371	0.063821	0.02868	0.016394	0.009867	0.239026	0.129919	0.067803	0.033289	0.01682	0.008454		67.8	0.046908	0.031949	0.025477	0.018988	0.042138	0.0353	0.026117	0.017408
	68	0.306304	0.152699	0.075614	0.037549	0.015263	0.009362	0.318038	0.160938	0.080954	0.03898	0.019518	0.009766		68	0.232679	0.12028	0.064353	0.028969	0.016785	0.010552	0.239481	0.130194	0.067955	0.033365	0.016859	0.008474		68	0.046802	0.031861	0.025624	0.018681	0.042138	0.0353	0.026117	0.017408
	68.2	0.307168	0.152699	0.075882	0.037772	0.015415	0.010177	0.318951	0.161406	0.081191	0.039094	0.019576	0.009795		68.2	0.233577	0.120561	0.063958	0.029141	0.017667	0.010926	0.239935	0.130469	0.068106	0.033441	0.016898	0.008494		68.2	0.046543	0.031654	0.026058	0.018897	0.042138	0.0353	0.026117	0.017408
	68.4	0.308212	0.153089	0.077319	0.037995	0.016011	0.00984	0.319864	0.161873	0.081428	0.039209	0.019633	0.009824		68.4	0.233631	0.120858	0.064259	0.029142	0.018329	0.011553	0.240387	0.130743	0.068256	0.033517	0.016937	0.008513		68.4	0.04647	0.031607	0.025638	0.018973	0.042138	0.0353	0.026117	0.017408
	68.6	0.309221	0.153767	0.078131	0.037741	0.016469	0.010097	0.320777	0.162341	0.081664	0.039323	0.01969	0.009852		68.6	0.234092	0.121013	0.064968	0.02916	0.018833	0.011709	0.240839	0.131017	0.068407	0.033593	0.016975	0.008533		68.6	0.045956	0.031846	0.025529	0.01854	0.042138	0.0353	0.026117	0.017408
	68.8	0.31035	0.154127	0.078096	0.037839	0.016024	0.010709	0.321689	0.162808	0.081901	0.039437	0.019748	0.009881		68.8	0.234896	0.121263	0.065373	0.028581	0.019227	0.012384	0.24129	0.13129	0.068557	0.033669	0.017014	0.008553		68.8	0.045868	0.031648	0.025721	0.018297	0.042138	0.0353	0.026117	0.017408
	69	0.311458	0.15475	0.077955	0.037834	0.016782	0.010141	0.322602	0.163276	0.082138	0.039552	0.019805	0.00991		69	0.235557	0.121702	0.06519	0.028705	0.019445	0.011835	0.241739	0.131562	0.068707	0.033745	0.017053	0.008572		69	0.04584	0.031636	0.025561	0.018494	0.042138	0.0353	0.026117	0.017408
	69.2	0.31215	0.155274	0.078342	0.037684	0.017124	0.010938	0.323514	0.163743	0.082374	0.039666	0.019862	0.009938		69.2	0.236388	0.12192	0.065175	0.028978	0.019888	0.012059	0.242188	0.131834	0.068857	0.03382	0.017092	0.008592		69.2	0.045812	0.031586	0.025351	0.018357	0.042138	0.0353	0.026117	0.017408
	69.4	0.313404	0.156147	0.078565	0.037495	0.017519	0.011327	0.324426	0.164211	0.082611	0.03978	0.019919	0.009967		69.4	0.23784	0.122318	0.065457	0.029171	0.019672	0.012761	0.242635	0.132106	0.069007	0.033896	0.01713	0.008611		69.4	0.045704	0.032008	0.025217	0.018318	0.042138	0.0353	0.026117	0.017408
	69.6	0.313962	0.157378	0.078599	0.037961	0.017094	0.011904	0.325338	0.164678	0.082847	0.039894	0.019977	0.009996		69.6	0.237781	0.123129	0.064798	0.029268	0.018943	0.013548	0.243082	0.132377	0.069156	0.033971	0.017169	0.008631		69.6	0.045582	0.03235	0.025464	0.018535	0.042138	0.0353	0.026117	0.017408
	69.8	0.314906	0.157715	0.078962	0.038577	0.01763	0.011507	0.32625	0.165145	0.083084	0.040009	0.020034	0.010025		69.8	0.238798	0.12317	0.064948	0.029594	0.019111	0.013133	0.243527	0.132648	0.069305	0.034046	0.017208	0.00865		69.8	0.04586	0.032057	0.025424	0.018099	0.042138	0.0353	0.026117	0.017408
	70	0.316189	0.158336	0.078273	0.038309	0.017478	0.011691	0.327162	0.165613	0.083321	0.040123	0.020091	0.010053		70	0.239336	0.123204	0.064214	0.029741	0.019099	0.013262	0.243971	0.132918	0.069454	0.034122	0.017246	0.00867		70	0.046035	0.031751	0.025419	0.018589	0.042138	0.0353	0.026117	0.017408
	70.2	0.317136	0.159033	0.078874	0.038597	0.01795	0.01141	0.328073	0.16608	0.083557	0.040237	0.020149	0.010082		70.2	0.239682	0.123306	0.064523	0.029762	0.019204	0.013308	0.244414	0.133187	0.069603	0.034197	0.017284	0.008689		70.2	0.046396	0.031486	0.025583	0.019069	0.042138	0.0353	0.026117	0.017408
	70.4	0.318064	0.159089	0.078771	0.039125	0.01778	0.010342	0.328985	0.166547	0.083794	0.040352	0.020206	0.010111		70.4	0.240075	0.122947	0.065247	0.029415	0.0182	0.012807	0.244856	0.133456	0.069751	0.034272	0.017323	0.008709		70.4	0.046346	0.03122	0.025801	0.019357	0.042138	0.0353	0.026117	0.017408
	70.6	0.319056	0.159645	0.079302	0.03916	0.017787	0.010417	0.329896	0.167014	0.08403	0.040466	0.020263	0.010139		70.6	0.240637	0.123524	0.065605	0.02983	0.018467	0.012855	0.245297	0.133725	0.069899	0.034347	0.017361	0.008728		70.6	0.046344	0.031248	0.026067	0.020175	0.042138	0.0353	0.026117	0.017408
	70.8	0.320079	0.158916	0.08026	0.039086	0.018344	0.010086	0.330807	0.167482	0.084267	0.04058	0.020321	0.010168		70.8	0.241076	0.12335	0.066022	0.029013	0.018628	0.013041	0.245737	0.133993	0.070047	0.034421	0.017399	0.008747		70.8	0.046559	0.030915	0.025985	0.020468	0.042138	0.0353	0.026117	0.017408
	71	0.321337	0.15884	0.08116	0.038837	0.018718	0.009875	0.331719	0.167949	0.084503	0.040695	0.020378	0.010197		71	0.241699	0.123053	0.066679	0.028698	0.018418	0.012742	0.246176	0.134261	0.070195	0.034496	0.017438	0.008767		71	0.047113	0.031312	0.026461	0.020406	0.042138	0.0353	0.026117	0.017408
	71.2	0.322506	0.158667	0.081423	0.038351	0.018792	0.009665	0.332629	0.168416	0.08474	0.040809	0.020435	0.010225		71.2	0.242477	0.123563	0.066278	0.02872	0.018556	0.013137	0.246614	0.134528	0.070343	0.034571	0.017476	0.008786		71.2	0.047369	0.031384	0.027102	0.020516	0.042138	0.0353	0.026117	0.017408
	71.4	0.323436	0.158555	0.08217	0.038836	0.018752	0.009263	0.33354	0.168883	0.084976	0.040923	0.020493	0.010254		71.4	0.242645	0.123439	0.066453	0.028481	0.019108	0.013234	0.247051	0.134794	0.07049	0.034645	0.017514	0.008805		71.4	0.047449	0.031524	0.027124	0.020567	0.042138	0.0353	0.026117	0.017408
	71.6	0.324478	0.159201	0.082377	0.039041	0.019187	0.009293	0.334451	0.16935	0.085213	0.041037	0.02055	0.010283		71.6	0.242829	0.123725	0.066927	0.028272	0.019583	0.01338	0.247487	0.13506	0.070637	0.034719	0.017552	0.008825		71.6	0.047752	0.031177	0.02739	0.020601	0.042138	0.0353	0.026117	0.017408
	71.8	0.325678	0.158814	0.082409	0.039296	0.018661	0.008911	0.335362	0.169817	0.085449	0.041152	0.020607	0.010312		71.8	0.243412	0.123858	0.067091	0.028154	0.02014	0.013489	0.247921	0.135326	0.070784	0.034794	0.01759	0.008844		71.8	0.047581	0.031166	0.027554	0.020842	0.042138	0.0353	0.026117	0.017408
	72	0.327283	0.158698	0.08299	0.039659	0.018081	0.009369	0.336272	0.170284	0.085686	0.041266	0.020665	0.01034		72	0.244307	0.124103	0.067263	0.02829	0.020063	0.014185	0.248355	0.135591	0.07093	0.034868	0.017628	0.008863		72	0.047439	0.031157	0.027475	0.020543	0.042138	0.0353	0.026117	0.017408
	72.2	0.328529	0.158564	0.08355	0.039324	0.018248	0.009468	0.337182	0.170751	0.085922	0.04138	0.020722	0.010369		72.2	0.244555	0.124196	0.066845	0.028513	0.020248	0.014112	0.248787	0.135856	0.071077	0.034942	0.017666	0.008882		72.2	0.04735	0.030737	0.02746	0.020597	0.042138	0.0353	0.026117	0.017408
	72.4	0.329994	0.159004	0.083757	0.038926	0.018205	0.009184	0.338093	0.171218	0.086159	0.041494	0.020779	0.010398		72.4	0.245012	0.124718	0.06673	0.02846	0.020313	0.013415	0.249219	0.13612	0.071223	0.035016	0.017704	0.008901		72.4	0.047583	0.031292	0.027676	0.020381	0.042138	0.0353	0.026117	0.017408
	72.6	0.331708	0.15952	0.083898	0.03829	0.017588	0.009653	0.339003	0.171685	0.086395	0.041609	0.020837	0.010426		72.6	0.246026	0.124949	0.06678	0.027704	0.019943	0.013036	0.249649	0.136383	0.071369	0.03509	0.017742	0.008921		72.6	0.047614	0.031856	0.027988	0.020429	0.042138	0.0353	0.026117	0.017408
	72.8	0.332563	0.16065	0.084138	0.038703	0.016383	0.009661	0.339913	0.172152	0.086632	0.041723	0.020894	0.010455		72.8	0.246825	0.12616	0.0668	0.027653	0.018881	0.012572	0.250079	0.136647	0.071514	0.035163	0.017779	0.00894		72.8	0.047872	0.03218	0.028337	0.020155	0.042138	0.0353	0.026117	0.017408
	73	0.333392	0.161625	0.084288	0.038728	0.016538	0.009699	0.340823	0.172619	0.086868	0.041837	0.020951	0.010484		73	0.247532	0.126884	0.066713	0.028353	0.018781	0.01233	0.250507	0.136909	0.07166	0.035237	0.017817	0.008959		73	0.047395	0.032292	0.028125	0.019842	0.042138	0.0353	0.026117	0.017408
	73.2	0.334386	0.162663	0.084335	0.039046	0.016389	0.010587	0.341732	0.173085	0.087105	0.041952	0.021008	0.010512		73.2	0.247946	0.127511	0.067175	0.028628	0.018159	0.012616	0.250935	0.137171	0.071805	0.03531	0.017855	0.008978		73.2	0.047428	0.032707	0.02766	0.019766	0.042138	0.0353	0.026117	0.017408
	73.4	0.335792	0.163696	0.084646	0.039591	0.016645	0.010954	0.342642	0.173552	0.087341	0.042066	0.021066	0.010541		73.4	0.248329	0.128069	0.067602	0.02899	0.018391	0.013117	0.251361	0.137433	0.07195	0.035384	0.017892	0.008997		73.4	0.047098	0.033378	0.027491	0.019253	0.042138	0.0353	0.026117	0.017408
	73.6	0.336604	0.164145	0.084806	0.040115	0.016254	0.011298	0.343551	0.174019	0.087578	0.04218	0.021123	0.01057		73.6	0.248428	0.128254	0.067441	0.029983	0.018325	0.01332	0.251786	0.137694	0.072095	0.035457	0.01793	0.009016		73.6	0.047104	0.033515	0.026972	0.018897	0.042138	0.0353	0.026117	0.017408
	73.8	0.336982	0.1645	0.08475	0.040914	0.016346	0.011197	0.34446	0.174486	0.087814	0.042294	0.02118	0.010599		73.8	0.248469	0.127614	0.067485	0.03042	0.019193	0.012831	0.252211	0.137955	0.072239	0.03553	0.017967	0.009035		73.8	0.046791	0.033067	0.026769	0.018502	0.042138	0.0353	0.026117	0.017408
	74	0.338296	0.165648	0.084736	0.041649	0.016195	0.012036	0.34537	0.174952	0.088051	0.042409	0.021238	0.010627		74	0.249134	0.127685	0.067219	0.030784	0.019079	0.013178	0.252634	0.138215	0.072383	0.035603	0.018005	0.009054		74	0.046753	0.033058	0.026715	0.018744	0.042138	0.0353	0.026117	0.017408
	74.2	0.338909	0.165677	0.085193	0.04208	0.016529	0.01181	0.346279	0.175419	0.088287	0.042523	0.021295	0.010656		74.2	0.249193	0.127289	0.067188	0.031512	0.019063	0.013069	0.253056	0.138475	0.072528	0.035676	0.018042	0.009073		74.2	0.046619	0.033186	0.026934	0.018601	0.042138	0.0353	0.026117	0.017408
	74.4	0.339756	0.165492	0.085428	0.042232	0.015802	0.011756	0.347188	0.175886	0.088523	0.042637	0.021352	0.010685		74.4	0.250022	0.126832	0.067845	0.031998	0.018774	0.013282	0.253477	0.138734	0.072671	0.035749	0.01808	0.009092		74.4	0.04656	0.032981	0.027122	0.018602	0.042138	0.0353	0.026117	0.017408
	74.6	0.340696	0.16585	0.086401	0.042503	0.016042	0.012095	0.348096	0.176352	0.08876	0.042751	0.02141	0.010713		74.6	0.250983	0.126686	0.068205	0.033099	0.019534	0.013457	0.253898	0.138993	0.072815	0.035822	0.018117	0.009111		74.6	0.046897	0.033034	0.026996	0.018227	0.042138	0.0353	0.026117	0.017408
	74.8	0.34179	0.16574	0.08633	0.042726	0.016698	0.012213	0.349005	0.176819	0.088996	0.042866	0.021467	0.010742		74.8	0.251585	0.126602	0.068455	0.033451	0.019759	0.013811	0.254317	0.139251	0.072958	0.035895	0.018154	0.00913		74.8	0.046946	0.03275	0.026653	0.01788	0.042138	0.0353	0.026117	0.017408
	75	0.342673	0.166568	0.086981	0.043006	0.016893	0.011869	0.349914	0.177285	0.089232	0.04298	0.021524	0.010771		75	0.252134	0.126894	0.068351	0.033721	0.019855	0.013862	0.254735	0.139509	0.073102	0.035967	0.018191	0.009148		75	0.046874	0.032849	0.026497	0.018198	0.042138	0.0353	0.026117	0.017408
	75.2	0.343353	0.166751	0.086659	0.043599	0.017101	0.01216	0.350822	0.177752	0.089469	0.043094	0.021582	0.010799		75.2	0.252617	0.127278	0.068251	0.034158	0.020361	0.013976	0.255152	0.139767	0.073244	0.03604	0.018229	0.009167		75.2	0.046618	0.033483	0.026226	0.018254	0.042138	0.0353	0.026117	0.017408
	75.4	0.343779	0.166717	0.086333	0.044265	0.016947	0.011932	0.35173	0.178218	0.089705	0.043208	0.021639	0.010828		75.4	0.252813	0.127364	0.06864	0.034712	0.020768	0.014158	0.255568	0.140023	0.073387	0.036112	0.018266	0.009186		75.4	0.046381	0.033311	0.025751	0.018271	0.042138	0.0353	0.026117	0.017408
	75.6	0.34488	0.16685	0.086881	0.044214	0.017082	0.011411	0.352638	0.178684	0.089942	0.043323	0.021696	0.010857		75.6	0.25357	0.127553	0.069207	0.034923	0.02134	0.014236	0.255984	0.14028	0.07353	0.036184	0.018303	0.009205		75.6	0.046544	0.032834	0.025479	0.018764	0.042138	0.0353	0.026117	0.017408
	75.8	0.345761	0.166668	0.086881	0.044273	0.016515	0.011288	0.353546	0.179151	0.090178	0.043437	0.021753	0.010886		75.8	0.254064	0.127378	0.069464	0.03536	0.021438	0.014614	0.256398	0.140536	0.073672	0.036256	0.01834	0.009223		75.8	0.046124	0.03298	0.025363	0.018856	0.042138	0.0353	0.026117	0.017408
	76	0.346863	0.167319	0.08705	0.044488	0.01682	0.0109	0.354454	0.179617	0.090414	0.043551	0.021811	0.010914		76	0.254625	0.127295	0.06939	0.035162	0.021068	0.014199	0.256811	0.140791	0.073814	0.036328	0.018377	0.009242		76	0.045606	0.032872	0.025636	0.019028	0.042138	0.0353	0.026117	0.017408
	76.2	0.347794	0.167638	0.087228	0.044244	0.016935	0.010658	0.355362	0.180083	0.09065	0.043665	0.021868	0.010943		76.2	0.254988	0.127438	0.069087	0.034899	0.020956	0.013935	0.257223	0.141046	0.073956	0.0364	0.018414	0.009261		76.2	0.046118	0.032926	0.025529	0.019344	0.042138	0.0353	0.026117	0.017408
	76.4	0.348981	0.168735	0.087187	0.043853	0.016878	0.010058	0.35627	0.18055	0.090887	0.043779	0.021925	0.010972		76.4	0.255889	0.128347	0.06869	0.034092	0.0207	0.01376	0.257634	0.141301	0.074097	0.036472	0.01845	0.00928		76.4	0.04652	0.03359	0.025919	0.019641	0.042138	0.0353	0.026117	0.017408
	76.6	0.350333	0.169753	0.087725	0.043744	0.016283	0.009746	0.357177	0.181016	0.091123	0.043894	0.021983	0.011		76.6	0.25653	0.129674	0.069115	0.033094	0.020076	0.013894	0.258045	0.141555	0.074239	0.036544	0.018487	0.009298		76.6	0.046444	0.033769	0.025933	0.019934	0.042138	0.0353	0.026117	0.017408
	76.8	0.350709	0.171017	0.087767	0.043668	0.016583	0.009128	0.358085	0.181482	0.091359	0.044008	0.02204	0.011029		76.8	0.256796	0.130983	0.069535	0.032852	0.019894	0.013298	0.258454	0.141808	0.07438	0.036616	0.018524	0.009317		76.8	0.046246	0.034172	0.026017	0.020016	0.042138	0.0353	0.026117	0.017408
	77	0.351983	0.171657	0.087717	0.043624	0.017101	0.009505	0.358992	0.181948	0.091596	0.044122	0.022097	0.011058		77	0.257315	0.130936	0.069582	0.032891	0.020452	0.013727	0.258862	0.142061	0.074521	0.036687	0.018561	0.009335		77	0.045919	0.034718	0.026004	0.020056	0.042138	0.0353	0.026117	0.017408
	77.2	0.352625	0.172599	0.087608	0.043654	0.018012	0.009634	0.359899	0.182414	0.091832	0.044236	0.022155	0.011086		77.2	0.256903	0.131401	0.070061	0.032169	0.020449	0.013836	0.259269	0.142314	0.074661	0.036758	0.018597	0.009354		77.2	0.046219	0.035488	0.02603	0.020414	0.042138	0.0353	0.026117	0.017408
	77.4	0.353514	0.173564	0.088193	0.043215	0.018739	0.009546	0.360806	0.182881	0.092068	0.044351	0.022212	0.011115		77.4	0.257234	0.131347	0.070457	0.031856	0.02153	0.014315	0.259676	0.142566	0.074802	0.03683	0.018634	0.009372		77.4	0.045872	0.035773	0.025737	0.020201	0.042138	0.0353	0.026117	0.017408
	77.6	0.353866	0.174707	0.088325	0.043509	0.018838	0.009526	0.361713	0.183347	0.092305	0.044465	0.022269	0.011144		77.6	0.25701	0.13178	0.070545	0.032298	0.021089	0.014774	0.260081	0.142818	0.074942	0.036901	0.018671	0.009391		77.6	0.046257	0.035174	0.025828	0.020128	0.042138	0.0353	0.026117	0.017408
	77.8	0.354122	0.176237	0.087981	0.04385	0.019436	0.01007	0.362619	0.183813	0.092541	0.044579	0.022326	0.011172		77.8	0.256287	0.131986	0.070015	0.031965	0.02094	0.015249	0.260485	0.143069	0.075082	0.036972	0.018707	0.009409		77.8	0.04613	0.035003	0.026301	0.019877	0.042138	0.0353	0.026117	0.017408
	78	0.355668	0.177588	0.087939	0.043438	0.019029	0.009918	0.363526	0.184279	0.092777	0.044693	0.022384	0.011201		78	0.256906	0.132638	0.069697	0.031681	0.019967	0.0146	0.260889	0.14332	0.075222	0.037043	0.018743	0.009428		78	0.046406	0.035247	0.026373	0.019752	0.042138	0.0353	0.026117	0.017408
	78.2	0.356557	0.177322	0.088031	0.042778	0.019763	0.009513	0.364432	0.184745	0.093013	0.044807	0.022441	0.01123		78.2	0.256823	0.132578	0.069806	0.031597	0.02006	0.014216	0.261291	0.14357	0.075362	0.037114	0.01878	0.009446		78.2	0.046265	0.035597	0.026554	0.019327	0.042138	0.0353	0.026117	0.017408
	78.4	0.35743	0.178232	0.088454	0.042435	0.019788	0.009566	0.365339	0.185211	0.093249	0.044922	0.022498	0.011259		78.4	0.257358	0.132906	0.070501	0.031547	0.019936	0.013456	0.261692	0.14382	0.075501	0.037185	0.018816	0.009465		78.4	0.046188	0.03554	0.026843	0.018958	0.042138	0.0353	0.026117	0.017408
	78.6	0.358184	0.178814	0.088466	0.042351	0.019872	0.009371	0.366245	0.185677	0.093486	0.045036	0.022556	0.011287		78.6	0.257636	0.133544	0.070717	0.032159	0.020183	0.013114	0.262093	0.144069	0.07564	0.037256	0.018853	0.009483		78.6	0.046128	0.035013	0.026788	0.018377	0.042138	0.0353	0.026117	0.017408
	78.8	0.359671	0.179589	0.088203	0.042723	0.01972	0.00997	0.367151	0.186142	0.093722	0.04515	0.022613	0.011316		78.8	0.257793	0.134523	0.07112	0.032586	0.019773	0.0127	0.262492	0.144318	0.075779	0.037326	0.018889	0.009502		78.8	0.045806	0.034837	0.026709	0.018418	0.042138	0.0353	0.026117	0.017408
	79	0.36109	0.180045	0.088302	0.043438	0.019364	0.010381	0.368057	0.186608	0.093958	0.045264	0.02267	0.011345		79	0.2584	0.134837	0.070863	0.033278	0.019811	0.012181	0.262891	0.144567	0.075918	0.037397	0.018925	0.00952		79	0.045448	0.034602	0.026869	0.01869	0.042138	0.0353	0.026117	0.017408
	79.2	0.361889	0.17983	0.088139	0.044406	0.018772	0.010267	0.368963	0.187074	0.094194	0.045378	0.022728	0.011373		79.2	0.259377	0.134653	0.071499	0.034156	0.019755	0.011957	0.263288	0.144815	0.076056	0.037467	0.018961	0.009538		79.2	0.045327	0.034763	0.027031	0.01878	0.042138	0.0353	0.026117	0.017408
	79.4	0.362422	0.179381	0.088823	0.044482	0.01901	0.01034	0.369869	0.18754	0.09443	0.045493	0.022785	0.011402		79.4	0.259665	0.134263	0.072121	0.034625	0.020238	0.01211	0.263685	0.145062	0.076195	0.037538	0.018997	0.009556		79.4	0.04557	0.034141	0.026778	0.018864	0.042138	0.0353	0.026117	0.017408
	79.6	0.363977	0.179638	0.089365	0.044919	0.019114	0.010057	0.370774	0.188006	0.094667	0.045607	0.022842	0.011431		79.6	0.260182	0.134091	0.072479	0.035534	0.020693	0.011537	0.26408	0.145309	0.076333	0.037608	0.019033	0.009575		79.6	0.045498	0.034157	0.026908	0.019113	0.042138	0.0353	0.026117	0.017408
	79.8	0.364476	0.179586	0.089141	0.045179	0.019335	0.010155	0.37168	0.188471	0.094903	0.045721	0.022899	0.011459		79.8	0.260546	0.134163	0.071915	0.035927	0.02046	0.011824	0.264475	0.145556	0.07647	0.037678	0.019069	0.009593		79.8	0.04537	0.033448	0.026847	0.019131	0.042138	0.0353	0.026117	0.017408
	80	0.36583	0.180006	0.089754	0.045335	0.019511	0.009996	0.372585	0.188937	0.095139	0.045835	0.022957	0.011488		80	0.261512	0.134254	0.071609	0.036001	0.020596	0.011625	0.264869	0.145802	0.076608	0.037748	0.019105	0.009611		80	0.045572	0.032782	0.02667	0.019378	0.042138	0.0353	0.026117	0.017408
	80.2	0.367108	0.179912	0.090416	0.045645	0.019631	0.010452	0.37349	0.189403	0.095375	0.045949	0.023014	0.011517		80.2	0.262127	0.134551	0.071406	0.03591	0.020611	0.012831	0.265262	0.146048	0.076746	0.037818	0.019141	0.009629		80.2	0.046001	0.032658	0.026734	0.019937	0.042138	0.0353	0.026117	0.017408
	80.4	0.368255	0.180812	0.090955	0.046051	0.019823	0.010337	0.374395	0.189868	0.095611	0.046064	0.023071	0.011546		80.4	0.262757	0.135413	0.071338	0.035848	0.020511	0.012944	0.265653	0.146293	0.076883	0.037888	0.019177	0.009648		80.4	0.045829	0.032764	0.026823	0.02006	0.042138	0.0353	0.026117	0.017408
	80.6	0.370106	0.180477	0.091757	0.045917	0.019917	0.010474	0.3753	0.190334	0.095847	0.046178	0.023129	0.011574		80.6	0.26365	0.135121	0.071435	0.035995	0.02106	0.013048	0.266044	0.146538	0.07702	0.037957	0.019213	0.009666		80.6	0.046138	0.032978	0.026783	0.020008	0.042138	0.0353	0.026117	0.017408
	80.8	0.370972	0.180776	0.09212	0.04676	0.020355	0.010806	0.376205	0.190799	0.096084	0.046292	0.023186	0.011603		80.8	0.264386	0.134694	0.071053	0.036526	0.021241	0.013375	0.266434	0.146782	0.077156	0.038027	0.019249	0.009684		80.8	0.04614	0.033309	0.026676	0.02009	0.042138	0.0353	0.026117	0.017408
	81	0.372343	0.18076	0.093032	0.047093	0.020365	0.011919	0.377109	0.191265	0.09632	0.046406	0.023243	0.011632		81	0.265129	0.134439	0.071334	0.036273	0.021258	0.014162	0.266823	0.147026	0.077293	0.038096	0.019284	0.009702		81	0.046538	0.033369	0.026936	0.020101	0.042138	0.0353	0.026117	0.017408
	81.2	0.372757	0.181538	0.09354	0.046602	0.021141	0.012383	0.378014	0.19173	0.096556	0.04652	0.0233	0.01166		81.2	0.265463	0.135031	0.071338	0.035835	0.021254	0.015057	0.267211	0.14727	0.077429	0.038166	0.01932	0.00972		81.2	0.046393	0.033592	0.026472	0.020558	0.042138	0.0353	0.026117	0.017408
	81.4	0.373936	0.181826	0.094061	0.046514	0.022162	0.012355	0.378918	0.192196	0.096792	0.046635	0.023358	0.011689		81.4	0.265967	0.135508	0.071632	0.036133	0.021387	0.015486	0.267598	0.147513	0.077565	0.038235	0.019356	0.009738		81.4	0.046063	0.03367	0.026364	0.020388	0.042138	0.0353	0.026117	0.017408
	81.6	0.374604	0.182351	0.09426	0.04722	0.022444	0.01253	0.379823	0.192661	0.097028	0.046749	0.023415	0.011718		81.6	0.265527	0.136057	0.071731	0.03646	0.020783	0.016065	0.267985	0.147755	0.077701	0.038304	0.019391	0.009756		81.6	0.046234	0.03312	0.026514	0.020135	0.042138	0.0353	0.026117	0.017408
	81.8	0.375263	0.182786	0.094268	0.046675	0.021966	0.013529	0.380727	0.193126	0.097264	0.046863	0.023472	0.011746		81.8	0.265403	0.13621	0.071451	0.035486	0.020398	0.016403	0.26837	0.147997	0.077837	0.038374	0.019427	0.009774		81.8	0.045927	0.034062	0.026347	0.020031	0.042138	0.0353	0.026117	0.017408
	82	0.37656	0.182978	0.094227	0.04591	0.021886	0.013742	0.381631	0.193592	0.0975	0.046977	0.02353	0.011775		82	0.266184	0.136648	0.072107	0.034806	0.020201	0.016066	0.268754	0.148239	0.077973	0.038443	0.019462	0.009792		82	0.0461	0.033825	0.02621	0.019856	0.042138	0.0353	0.026117	0.017408
	82.2	0.377355	0.183686	0.094143	0.045616	0.022859	0.014149	0.382535	0.194057	0.097736	0.047091	0.023587	0.011804		82.2	0.26667	0.137177	0.072294	0.034545	0.020486	0.016725	0.269138	0.14848	0.078108	0.038511	0.019498	0.00981		82.2	0.045991	0.033742	0.02633	0.019291	0.042138	0.0353	0.026117	0.017408
	82.4	0.378478	0.185	0.094513	0.044726	0.021932	0.014217	0.383438	0.194522	0.097972	0.047205	0.023644	0.011832		82.4	0.267646	0.138099	0.072779	0.034158	0.020411	0.016198	0.26952	0.148721	0.078243	0.03858	0.019533	0.009828		82.4	0.04596	0.033357	0.026604	0.018986	0.042138	0.0353	0.026117	0.017408
	82.6	0.379248	0.185199	0.094378	0.045135	0.021522	0.014321	0.384342	0.194988	0.098208	0.04732	0.023701	0.011861		82.6	0.268253	0.138693	0.073268	0.03468	0.020346	0.0164	0.269902	0.148961	0.078378	0.038649	0.019568	0.009846		82.6	0.046101	0.032961	0.026948	0.019249	0.042138	0.0353	0.026117	0.017408
	82.8	0.380539	0.186199	0.094037	0.045989	0.021151	0.014474	0.385246	0.195453	0.098444	0.047434	0.023759	0.01189		82.8	0.268888	0.139046	0.073926	0.034593	0.020111	0.016311	0.270282	0.149201	0.078512	0.038718	0.019604	0.009864		82.8	0.046142	0.033165	0.027168	0.018933	0.042138	0.0353	0.026117	0.017408
	83	0.381962	0.186615	0.094284	0.046256	0.020613	0.01387	0.386149	0.195918	0.09868	0.047548	0.023816	0.011919		83	0.269846	0.138728	0.074585	0.034749	0.020016	0.016321	0.270662	0.14944	0.078647	0.038786	0.019639	0.009882		83	0.045559	0.033054	0.027353	0.019091	0.042138	0.0353	0.026117	0.017408
	83.2	0.382968	0.187906	0.095097	0.046486	0.020559	0.013091	0.387052	0.196383	0.098916	0.047662	0.023873	0.011947		83.2	0.270831	0.139045	0.075764	0.034896	0.020096	0.015963	0.271041	0.149679	0.078781	0.038855	0.019674	0.0099		83.2	0.045838	0.033202	0.027321	0.018926	0.042138	0.0353	0.026117	0.017408
	83.4	0.384013	0.188	0.094986	0.046339	0.020713	0.013385	0.387955	0.196848	0.099152	0.047776	0.023931	0.011976		83.4	0.27154	0.138884	0.075736	0.035301	0.020454	0.015955	0.271419	0.149918	0.078915	0.038923	0.019709	0.009917		83.4	0.046343	0.033021	0.02695	0.01887	0.042138	0.0353	0.026117	0.017408
	83.6	0.384768	0.189012	0.094749	0.046309	0.020113	0.012707	0.388858	0.197313	0.099388	0.04789	0.023988	0.012005		83.6	0.272191	0.139484	0.075515	0.035871	0.020417	0.015767	0.271796	0.150156	0.079049	0.038991	0.019744	0.009935		83.6	0.045934	0.032942	0.026694	0.018928	0.042138	0.0353	0.026117	0.017408
	83.8	0.384898	0.188836	0.094762	0.046171	0.019999	0.012468	0.389761	0.197778	0.099624	0.048005	0.024045	0.012033		83.8	0.272813	0.139877	0.074739	0.035694	0.020934	0.016001	0.272172	0.150394	0.079182	0.039059	0.019779	0.009953		83.8	0.045685	0.032493	0.026506	0.018683	0.042138	0.0353	0.026117	0.017408
	84	0.386369	0.188954	0.095814	0.046704	0.02008	0.012118	0.390664	0.198243	0.09986	0.048119	0.024102	0.012062		84	0.274003	0.13978	0.075552	0.036385	0.021069	0.015951	0.272547	0.150631	0.079316	0.039127	0.019814	0.009971		84	0.045857	0.032845	0.025851	0.018943	0.042138	0.0353	0.026117	0.017408
	84.2	0.386991	0.189168	0.096139	0.047364	0.019876	0.012196	0.391567	0.198708	0.100096	0.048233	0.02416	0.012091		84.2	0.274087	0.139787	0.075421	0.036805	0.020909	0.016271	0.272921	0.150867	0.079449	0.039195	0.019849	0.009988		84.2	0.046039	0.032955	0.026214	0.018879	0.042138	0.0353	0.026117	0.017408
	84.4	0.388601	0.189794	0.097305	0.047521	0.019408	0.012047	0.392469	0.199173	0.100332	0.048347	0.024217	0.012119		84.4	0.274905	0.139847	0.07558	0.036987	0.021216	0.015488	0.273295	0.151104	0.079582	0.039263	0.019884	0.010006		84.4	0.046291	0.033052	0.026046	0.018618	0.042138	0.0353	0.026117	0.017408
	84.6	0.389946	0.18996	0.097592	0.047916	0.019414	0.01191	0.393371	0.199638	0.100568	0.048461	0.024274	0.012148		84.6	0.275289	0.139573	0.075903	0.037234	0.021744	0.015888	0.273667	0.15134	0.079715	0.039331	0.019919	0.010024		84.6	0.046324	0.033049	0.02597	0.018969	0.042138	0.0353	0.026117	0.017408
	84.8	0.390449	0.190812	0.097907	0.047993	0.01894	0.012176	0.394274	0.200103	0.100804	0.048575	0.024332	0.012177		84.8	0.276007	0.139998	0.075685	0.037275	0.021727	0.016	0.274039	0.151575	0.079847	0.039399	0.019954	0.010041		84.8	0.046488	0.033028	0.02588	0.019415	0.042138	0.0353	0.026117	0.017408
	85	0.391699	0.191321	0.09855	0.04781	0.019219	0.012739	0.395176	0.200568	0.10104	0.04869	0.024389	0.012205		85	0.276528	0.140228	0.075955	0.037042	0.021923	0.015895	0.274409	0.15181	0.079979	0.039466	0.019989	0.010059		85	0.046733	0.033256	0.026128	0.019605	0.042138	0.0353	0.026117	0.017408
	85.2	0.392519	0.191724	0.09862	0.047423	0.019831	0.012622	0.396078	0.201033	0.101276	0.048804	0.024446	0.012234		85.2	0.277331	0.141175	0.075927	0.036973	0.021809	0.015933	0.274779	0.152045	0.080112	0.039534	0.020023	0.010077		85.2	0.046614	0.033267	0.025858	0.019946	0.042138	0.0353	0.026117	0.017408
	85.4	0.393602	0.192247	0.098936	0.047657	0.020187	0.01184	0.396979	0.201498	0.101512	0.048918	0.024503	0.012263		85.4	0.276961	0.141522	0.076062	0.03722	0.022321	0.014894	0.275148	0.152279	0.080243	0.039601	0.020058	0.010094		85.4	0.046356	0.033006	0.025998	0.019855	0.042138	0.0353	0.026117	0.017408
	85.6	0.394142	0.193398	0.098879	0.04794	0.019619	0.012215	0.397881	0.201962	0.101748	0.049032	0.024561	0.012292		85.6	0.276555	0.141692	0.075721	0.036835	0.022461	0.01505	0.275516	0.152513	0.080375	0.039668	0.020093	0.010112		85.6	0.046649	0.033172	0.026268	0.019813	0.042138	0.0353	0.026117	0.017408
	85.8	0.395132	0.194277	0.098067	0.048063	0.019215	0.013134	0.398783	0.202427	0.101984	0.049146	0.024618	0.01232		85.8	0.276349	0.142185	0.075203	0.035683	0.021904	0.015152	0.275883	0.152746	0.080507	0.039735	0.020127	0.010129		85.8	0.046933	0.033558	0.026338	0.020085	0.042138	0.0353	0.026117	0.017408
	86	0.396208	0.19562	0.098194	0.048103	0.019752	0.013275	0.399684	0.202892	0.10222	0.04926	0.024675	0.012349		86	0.276685	0.142388	0.075954	0.035618	0.021928	0.015259	0.276249	0.152979	0.080638	0.039802	0.020162	0.010147		86	0.047323	0.032592	0.026552	0.019926	0.042138	0.0353	0.026117	0.017408
	86.2	0.397447	0.196944	0.097792	0.047936	0.019754	0.01322	0.400586	0.203356	0.102456	0.049374	0.024733	0.012378		86.2	0.277402	0.143139	0.075331	0.035558	0.021965	0.015075	0.276615	0.153211	0.080769	0.039869	0.020196	0.010164		86.2	0.047255	0.032713	0.026665	0.019721	0.042138	0.0353	0.026117	0.017408
	86.4	0.398984	0.197681	0.098188	0.047686	0.019211	0.013151	0.401487	0.203821	0.102692	0.049489	0.02479	0.012406		86.4	0.278115	0.143622	0.075813	0.035559	0.021745	0.014309	0.276979	0.153443	0.0809	0.039936	0.020231	0.010182		86.4	0.047133	0.032823	0.02705	0.020017	0.042138	0.0353	0.026117	0.017408
	86.6	0.399578	0.197986	0.098093	0.047717	0.019304	0.012818	0.402388	0.204286	0.102928	0.049603	0.024847	0.012435		86.6	0.277875	0.144627	0.075898	0.035306	0.021593	0.014325	0.277343	0.153675	0.08103	0.040003	0.020265	0.010199		86.6	0.047239	0.032768	0.027275	0.020716	0.042138	0.0353	0.026117	0.017408
	86.8	0.400393	0.198438	0.098388	0.047442	0.019333	0.012439	0.403289	0.20475	0.103163	0.049717	0.024904	0.012464		86.8	0.278104	0.145349	0.076316	0.034758	0.021387	0.014032	0.277706	0.153906	0.081161	0.04007	0.020299	0.010217		86.8	0.047189	0.033027	0.027577	0.020507	0.042138	0.0353	0.026117	0.017408
	87	0.40173	0.198618	0.099694	0.047045	0.02002	0.012474	0.40419	0.205215	0.103399	0.049831	0.024962	0.012492		87	0.278664	0.145632	0.076425	0.035166	0.021478	0.013778	0.278067	0.154136	0.081291	0.040136	0.020334	0.010234		87	0.047213	0.033118	0.027742	0.020421	0.042138	0.0353	0.026117	0.017408
	87.2	0.40284	0.19949	0.100155	0.047485	0.020138	0.013211	0.40509	0.205679	0.103635	0.049945	0.025019	0.012521		87.2	0.27907	0.146444	0.076558	0.036052	0.021553	0.013519	0.278428	0.154367	0.081421	0.040203	0.020368	0.010251		87.2	0.047345	0.032985	0.027638	0.020029	0.042138	0.0353	0.026117	0.017408
	87.4	0.403331	0.199019	0.099854	0.047675	0.020188	0.013588	0.405991	0.206143	0.103871	0.050059	0.025076	0.01255		87.4	0.279275	0.146355	0.076698	0.036431	0.021355	0.013486	0.278788	0.154597	0.081551	0.040269	0.020402	0.010269		87.4	0.047096	0.033135	0.027283	0.020054	0.042138	0.0353	0.026117	0.017408
	87.6	0.40378	0.198702	0.100346	0.047197	0.020683	0.013375	0.406891	0.206608	0.104107	0.050173	0.025133	0.012578		87.6	0.279413	0.146582	0.077532	0.036717	0.022011	0.012955	0.279148	0.154826	0.081681	0.040336	0.020436	0.010286		87.6	0.046477	0.033403	0.026966	0.019749	0.042138	0.0353	0.026117	0.017408
	87.8	0.40431	0.198227	0.100815	0.047439	0.021193	0.013496	0.407792	0.207072	0.104343	0.050287	0.025191	0.012607		87.8	0.279606	0.146963	0.077513	0.036365	0.022129	0.012551	0.279506	0.155055	0.08181	0.040402	0.02047	0.010303		87.8	0.0465	0.033908	0.026768	0.01983	0.042138	0.0353	0.026117	0.017408
	88	0.405199	0.198146	0.101565	0.047689	0.021358	0.013522	0.408692	0.207537	0.104579	0.050402	0.025248	0.012636		88	0.280548	0.14667	0.078297	0.036398	0.02209	0.012242	0.279864	0.155284	0.081939	0.040468	0.020504	0.010321		88	0.046916	0.033611	0.026611	0.020092	0.042138	0.0353	0.026117	0.017408
	88.2	0.405803	0.198342	0.1018	0.047916	0.021397	0.013547	0.409592	0.208001	0.104814	0.050516	0.025305	0.012665		88.2	0.281557	0.146487	0.078345	0.036458	0.022403	0.012057	0.28022	0.155512	0.082068	0.040534	0.020538	0.010338		88.2	0.047107	0.033394	0.026886	0.01975	0.042138	0.0353	0.026117	0.017408
	88.4	0.406922	0.198672	0.102017	0.048386	0.021511	0.013722	0.410492	0.208465	0.10505	0.05063	0.025363	0.012693		88.4	0.282803	0.14654	0.078863	0.036189	0.022718	0.01235	0.280576	0.155739	0.082197	0.0406	0.020572	0.010355		88.4	0.04755	0.033183	0.026912	0.019956	0.042138	0.0353	0.026117	0.017408
	88.6	0.407159	0.199515	0.100866	0.048938	0.021771	0.014164	0.411391	0.208929	0.105286	0.050744	0.02542	0.012722		88.6	0.283666	0.147317	0.078837	0.036192	0.022879	0.012939	0.280931	0.155967	0.082326	0.040666	0.020606	0.010372		88.6	0.047433	0.033408	0.026599	0.020243	0.042138	0.0353	0.026117	0.017408
	88.8	0.407895	0.199814	0.100655	0.049538	0.021559	0.014453	0.412291	0.209394	0.105522	0.050858	0.025477	0.012751		88.8	0.284782	0.147033	0.078743	0.036855	0.023231	0.012511	0.281285	0.156194	0.082454	0.040732	0.02064	0.01039		88.8	0.047274	0.033267	0.026222	0.019812	0.042138	0.0353	0.026117	0.017408
	89	0.408808	0.200313	0.100263	0.050615	0.021874	0.014806	0.413191	0.209858	0.105758	0.050972	0.025534	0.012779		89	0.284931	0.147297	0.078963	0.037207	0.022831	0.012759	0.281638	0.15642	0.082583	0.040797	0.020674	0.010407		89	0.047083	0.033525	0.026077	0.019436	0.042138	0.0353	0.026117	0.017408
	89.2	0.409924	0.200793	0.0998	0.050684	0.021873	0.014758	0.41409	0.210322	0.105993	0.051086	0.025592	0.012808		89.2	0.285237	0.147405	0.078845	0.036593	0.02274	0.012462	0.28199	0.156646	0.082711	0.040863	0.020708	0.010424		89.2	0.046774	0.033377	0.026082	0.019432	0.042138	0.0353	0.026117	0.017408
	89.4	0.410605	0.201669	0.09951	0.051177	0.021628	0.01459	0.414989	0.210786	0.106229	0.0512	0.025649	0.012837		89.4	0.284273	0.147481	0.078688	0.037232	0.023055	0.01272	0.282342	0.156872	0.082838	0.040928	0.020741	0.010441		89.4	0.046596	0.033872	0.026153	0.019491	0.042138	0.0353	0.026117	0.017408
	89.6	0.41157	0.202471	0.099215	0.051469	0.021174	0.01476	0.415888	0.21125	0.106465	0.051314	0.025706	0.012865		89.6	0.28422	0.148025	0.078577	0.03673	0.02258	0.013218	0.282693	0.157097	0.082966	0.040994	0.020775	0.010458		89.6	0.046725	0.033931	0.026167	0.019216	0.042138	0.0353	0.026117	0.017408
	89.8	0.412833	0.203592	0.098878	0.052424	0.020954	0.015033	0.416788	0.211714	0.106701	0.051428	0.025763	0.012894		89.8	0.284517	0.148154	0.078584	0.036475	0.022084	0.013378	0.283042	0.157322	0.083093	0.041059	0.020809	0.010475		89.8	0.046368	0.033396	0.026025	0.019361	0.042138	0.0353	0.026117	0.017408
	90	0.413344	0.204782	0.099195	0.052047	0.020993	0.014436	0.417686	0.212178	0.106936	0.051543	0.025821	0.012923		90	0.284462	0.148246	0.078848	0.036843	0.021519	0.013306	0.283391	0.157546	0.083221	0.041124	0.020842	0.010492		90	0.046284	0.033185	0.025924	0.019235	0.042138	0.0353	0.026117	0.017408
	90.2	0.414212	0.205081	0.099495	0.052383	0.020986	0.014658	0.418585	0.212642	0.107172	0.051657	0.025878	0.012951		90.2	0.284423	0.148899	0.078577	0.037177	0.021455	0.013675	0.28374	0.15777	0.083348	0.041189	0.020876	0.010509		90.2	0.046246	0.03318	0.025972	0.019283	0.042138	0.0353	0.026117	0.017408
	90.4	0.415426	0.205803	0.1002	0.051704	0.021232	0.014364	0.419484	0.213106	0.107408	0.051771	0.025935	0.01298		90.4	0.284245	0.149507	0.079316	0.037044	0.021417	0.013995	0.284087	0.157994	0.083474	0.041254	0.020909	0.010526		90.4	0.045942	0.033153	0.026141	0.019622	0.042138	0.0353	0.026117	0.017408
	90.6	0.415667	0.205395	0.100448	0.051787	0.021658	0.013486	0.420382	0.21357	0.107643	0.051885	0.025992	0.013009		90.6	0.283135	0.150288	0.079042	0.037335	0.021503	0.014086	0.284433	0.158217	0.083601	0.041319	0.020943	0.010543		90.6	0.045961	0.033033	0.026	0.020281	0.042138	0.0353	0.026117	0.017408
	90.8	0.41687	0.205584	0.101197	0.051895	0.022126	0.013345	0.421281	0.214034	0.107879	0.051999	0.02605	0.013037		90.8	0.28344	0.150105	0.079	0.038195	0.020897	0.014338	0.284779	0.158439	0.083727	0.041384	0.020976	0.01056		90.8	0.046423	0.032812	0.026292	0.019901	0.042138	0.0353	0.026117	0.017408
	91	0.418429	0.206381	0.102452	0.051947	0.022755	0.013334	0.422179	0.214498	0.108115	0.052113	0.026107	0.013066		91	0.283766	0.150149	0.079028	0.038547	0.021511	0.014806	0.285124	0.158662	0.083854	0.041449	0.02101	0.010577		91	0.046153	0.032095	0.026046	0.019825	0.042138	0.0353	0.026117	0.017408
	91.2	0.420134	0.207298	0.102549	0.052375	0.022528	0.013382	0.423077	0.214962	0.108351	0.052227	0.026164	0.013095		91.2	0.284474	0.151128	0.079316	0.039448	0.02137	0.014756	0.285468	0.158884	0.08398	0.041513	0.021043	0.010594		91.2	0.046086	0.031838	0.02576	0.020169	0.042138	0.0353	0.026117	0.017408
	91.4	0.420484	0.207408	0.102968	0.052252	0.022971	0.012394	0.423975	0.215426	0.108586	0.052341	0.026222	0.013124		91.4	0.284569	0.15124	0.079648	0.039489	0.021424	0.014724	0.285811	0.159105	0.084106	0.041578	0.021076	0.010611		91.4	0.046287	0.032069	0.025658	0.020356	0.042138	0.0353	0.026117	0.017408
	91.6	0.421586	0.207639	0.103683	0.051776	0.023327	0.012045	0.424873	0.215889	0.108822	0.052455	0.026279	0.013152		91.6	0.285529	0.151606	0.07975	0.039551	0.022298	0.014962	0.286153	0.159326	0.084231	0.041642	0.021109	0.010628		91.6	0.046268	0.031877	0.025455	0.020943	0.042138	0.0353	0.026117	0.017408
	91.8	0.422594	0.208208	0.104309	0.052278	0.023848	0.011644	0.425771	0.216353	0.109058	0.052569	0.026336	0.013181		91.8	0.286978	0.151942	0.079922	0.039469	0.022287	0.014558	0.286495	0.159547	0.084357	0.041707	0.021143	0.010645		91.8	0.046488	0.03199	0.025388	0.021385	0.042138	0.0353	0.026117	0.017408
	92	0.423649	0.208796	0.104894	0.051951	0.024102	0.01113	0.426668	0.216817	0.109293	0.052683	0.026393	0.01321		92	0.288422	0.152284	0.079981	0.039994	0.023145	0.014673	0.286835	0.159767	0.084482	0.041771	0.021176	0.010661		92	0.04702	0.031592	0.02553	0.021118	0.042138	0.0353	0.026117	0.017408
	92.2	0.424492	0.209233	0.104925	0.052431	0.024509	0.010997	0.427566	0.21728	0.109529	0.052798	0.026451	0.013238		92.2	0.289179	0.152739	0.079813	0.040342	0.023654	0.014172	0.287175	0.159987	0.084607	0.041835	0.021209	0.010678		92.2	0.047212	0.031868	0.025269	0.020792	0.042138	0.0353	0.026117	0.017408
	92.4	0.425583	0.210361	0.105106	0.052666	0.024511	0.011171	0.428463	0.217744	0.109765	0.052912	0.026508	0.013267		92.4	0.290029	0.153097	0.080033	0.04008	0.024049	0.014364	0.287514	0.160206	0.084732	0.041899	0.021242	0.010695		92.4	0.047393	0.031673	0.025361	0.020805	0.042138	0.0353	0.026117	0.017408
	92.6	0.426785	0.210934	0.105219	0.053208	0.024714	0.011617	0.42936	0.218208	0.11	0.053026	0.026565	0.013296		92.6	0.290728	0.153745	0.079983	0.040904	0.024184	0.014303	0.287852	0.160425	0.084856	0.041963	0.021275	0.010712		92.6	0.046962	0.031973	0.024983	0.021071	0.042138	0.0353	0.026117	0.017408
	92.8	0.42789	0.210781	0.105692	0.05352	0.025254	0.01145	0.430258	0.218671	0.110236	0.05314	0.026622	0.013324		92.8	0.291474	0.153788	0.080148	0.041225	0.024544	0.013824	0.28819	0.160644	0.084981	0.042027	0.021308	0.010729		92.8	0.046439	0.031903	0.025044	0.020872	0.042138	0.0353	0.026117	0.017408
	93	0.429056	0.21082	0.105986	0.053372	0.025434	0.011544	0.431155	0.219135	0.110471	0.053254	0.02668	0.013353		93	0.291938	0.154427	0.080274	0.041093	0.023959	0.014136	0.288526	0.160862	0.085105	0.042091	0.021341	0.010745		93	0.046371	0.032168	0.025554	0.020767	0.042138	0.0353	0.026117	0.017408
	93.2	0.430044	0.210944	0.106324	0.053241	0.025574	0.012113	0.432051	0.219598	0.110707	0.053368	0.026737	0.013382		93.2	0.29199	0.154176	0.080472	0.040575	0.024303	0.013709	0.288862	0.16108	0.085229	0.042155	0.021374	0.010762		93.2	0.046293	0.031883	0.025981	0.0212	0.042138	0.0353	0.026117	0.017408
	93.4	0.430257	0.211463	0.106431	0.053174	0.025752	0.012525	0.432948	0.220062	0.110943	0.053482	0.026794	0.01341		93.4	0.291136	0.154722	0.080276	0.041345	0.024127	0.013799	0.289197	0.161298	0.085353	0.042218	0.021406	0.010779		93.4	0.046792	0.032208	0.026314	0.021159	0.042138	0.0353	0.026117	0.017408
	93.6	0.431355	0.212397	0.107106	0.0533	0.025697	0.012592	0.433845	0.220525	0.111178	0.053596	0.026851	0.013439		93.6	0.291207	0.155621	0.079805	0.041238	0.023776	0.012976	0.289531	0.161515	0.085477	0.042282	0.021439	0.010795		93.6	0.046856	0.03173	0.026598	0.020726	0.042138	0.0353	0.026117	0.017408
	93.8	0.432099	0.212969	0.107343	0.053609	0.02559	0.013351	0.434741	0.220988	0.111414	0.05371	0.026909	0.013468		93.8	0.291241	0.155357	0.079971	0.040978	0.023538	0.013081	0.289865	0.161731	0.0856	0.042345	0.021472	0.010812		93.8	0.046801	0.032167	0.026878	0.02017	0.042138	0.0353	0.026117	0.017408
	94	0.43279	0.21353	0.107523	0.053278	0.024877	0.013737	0.435637	0.221452	0.111649	0.053824	0.026966	0.013496		94	0.29047	0.155302	0.079511	0.040604	0.022378	0.013543	0.290197	0.161947	0.085723	0.042409	0.021505	0.010829		94	0.046941	0.032037	0.027009	0.020251	0.042138	0.0353	0.026117	0.017408
	94.2	0.433757	0.213313	0.108473	0.053185	0.024752	0.014313	0.436534	0.221915	0.111885	0.053938	0.027023	0.013525		94.2	0.290636	0.155531	0.07998	0.040475	0.022018	0.01378	0.290529	0.162163	0.085846	0.042472	0.021537	0.010845		94.2	0.046885	0.032448	0.027182	0.020491	0.042138	0.0353	0.026117	0.017408
	94.4	0.435473	0.21361	0.108148	0.052282	0.025014	0.01368	0.43743	0.222378	0.11212	0.054052	0.02708	0.013554		94.4	0.291094	0.155674	0.080444	0.039697	0.02172	0.013811	0.29086	0.162379	0.085969	0.042535	0.02157	0.010862		94.4	0.046507	0.032668	0.027247	0.020723	0.042138	0.0353	0.026117	0.017408
	94.6	0.436631	0.213312	0.108187	0.052629	0.024718	0.013946	0.438326	0.222842	0.112356	0.054166	0.027138	0.013583		94.6	0.290983	0.155051	0.080265	0.040238	0.021211	0.013749	0.29119	0.162594	0.086092	0.042598	0.021602	0.010878		94.6	0.046819	0.032614	0.02678	0.020732	0.042138	0.0353	0.026117	0.017408
	94.8	0.437783	0.214033	0.108105	0.052189	0.023568	0.014568	0.439222	0.223305	0.112592	0.05428	0.027195	0.013611		94.8	0.292166	0.154755	0.080065	0.039633	0.019976	0.014847	0.291519	0.162808	0.086215	0.042661	0.021635	0.010895		94.8	0.047048	0.03232	0.026536	0.020358	0.042138	0.0353	0.026117	0.017408
	95	0.438809	0.214631	0.108137	0.052335	0.022956	0.014682	0.440117	0.223768	0.112827	0.054394	0.027252	0.01364		95	0.292821	0.154744	0.080521	0.039478	0.02022	0.014818	0.291848	0.163022	0.086337	0.042724	0.021667	0.010911		95	0.046446	0.032382	0.026401	0.020157	0.042138	0.0353	0.026117	0.017408
	95.2	0.439895	0.215326	0.108102	0.052673	0.022279	0.015061	0.441013	0.224231	0.113063	0.054508	0.027309	0.013669		95.2	0.2934	0.15532	0.080827	0.040102	0.019861	0.014839	0.292175	0.163236	0.086459	0.042787	0.0217	0.010928		95.2	0.046917	0.032889	0.026131	0.020567	0.042138	0.0353	0.026117	0.017408
	95.4	0.44071	0.216008	0.107971	0.052493	0.021963	0.014984	0.441908	0.224694	0.113298	0.054622	0.027367	0.013697		95.4	0.293633	0.155078	0.081399	0.039825	0.019401	0.015425	0.292502	0.16345	0.086581	0.042849	0.021732	0.010944		95.4	0.046839	0.033015	0.026086	0.020441	0.042138	0.0353	0.026117	0.017408
	95.6	0.442039	0.216551	0.10869	0.052428	0.021786	0.015582	0.442804	0.225157	0.113534	0.054737	0.027424	0.013726		95.6	0.294582	0.154977	0.082381	0.03947	0.019794	0.01574	0.292829	0.163663	0.086703	0.042912	0.021765	0.010961		95.6	0.046501	0.032783	0.025832	0.020983	0.042138	0.0353	0.026117	0.017408
	95.8	0.44353	0.218248	0.109142	0.053013	0.021921	0.015276	0.443699	0.225621	0.113769	0.054851	0.027481	0.013755		95.8	0.295462	0.155067	0.08317	0.039644	0.020094	0.015174	0.293154	0.163875	0.086824	0.042975	0.021797	0.010977		95.8	0.0467	0.03318	0.025749	0.021248	0.042138	0.0353	0.026117	0.017408
	96	0.444564	0.218854	0.109259	0.052812	0.021595	0.014869	0.444594	0.226084	0.114005	0.054965	0.027538	0.013783		96	0.295663	0.155219	0.083124	0.039433	0.020209	0.014983	0.293479	0.164088	0.086945	0.043037	0.021829	0.010993		96	0.046697	0.033421	0.025472	0.020885	0.042138	0.0353	0.026117	0.017408
	96.2	0.445468	0.21973	0.109515	0.052891	0.021429	0.015326	0.445489	0.226547	0.11424	0.055079	0.027596	0.013812		96.2	0.296363	0.155508	0.0842	0.039317	0.020368	0.015336	0.293802	0.164299	0.087067	0.043099	0.021861	0.01101		96.2	0.046213	0.033205	0.025344	0.020948	0.042138	0.0353	0.026117	0.017408
	96.4	0.446633	0.220529	0.110077	0.053054	0.021379	0.014978	0.446384	0.227009	0.114476	0.055193	0.027653	0.013841		96.4	0.29714	0.155711	0.084815	0.039127	0.021012	0.015284	0.294126	0.164511	0.087188	0.043162	0.021893	0.011026		96.4	0.046009	0.032929	0.025676	0.020837	0.042138	0.0353	0.026117	0.017408
	96.6	0.447577	0.220472	0.110214	0.053553	0.021954	0.01516	0.447278	0.227472	0.114711	0.055307	0.02771	0.013869		96.6	0.297524	0.156635	0.08467	0.039073	0.021083	0.015454	0.294448	0.164722	0.087308	0.043224	0.021926	0.011042		96.6	0.045869	0.033173	0.026014	0.020975	0.042138	0.0353	0.026117	0.017408
	96.8	0.447998	0.220949	0.110724	0.053454	0.02254	0.015154	0.448173	0.227935	0.114946	0.055421	0.027767	0.013898		96.8	0.29849	0.157129	0.085286	0.038794	0.022018	0.015648	0.294769	0.164933	0.087429	0.043286	0.021958	0.011059		96.8	0.04558	0.033525	0.02555	0.021071	0.042138	0.0353	0.026117	0.017408
	97	0.448721	0.221703	0.111672	0.054025	0.022637	0.014872	0.449067	0.228398	0.115182	0.055535	0.027825	0.013927		97	0.298934	0.157489	0.085678	0.039042	0.022026	0.015184	0.29509	0.165143	0.087549	0.043348	0.02199	0.011075		97	0.045567	0.033616	0.025627	0.020727	0.042138	0.0353	0.026117	0.017408
	97.2	0.448946	0.22284	0.111576	0.054779	0.022478	0.01545	0.449962	0.228861	0.115417	0.055649	0.027882	0.013955		97.2	0.298573	0.158013	0.085415	0.039329	0.02251	0.015279	0.29541	0.165353	0.08767	0.04341	0.022022	0.011091		97.2	0.046076	0.033867	0.025783	0.02071	0.042138	0.0353	0.026117	0.017408
	97.4	0.44946	0.22351	0.111723	0.054605	0.023043	0.015492	0.450856	0.229324	0.115653	0.055763	0.027939	0.013984		97.4	0.298399	0.158535	0.084595	0.03994	0.022892	0.015706	0.295729	0.165562	0.08779	0.043472	0.022054	0.011107		97.4	0.046392	0.034101	0.025835	0.019902	0.042138	0.0353	0.026117	0.017408
	97.6	0.450954	0.224292	0.113227	0.054604	0.0228	0.015491	0.45175	0.229787	0.115888	0.055877	0.027996	0.014013		97.6	0.299604	0.159658	0.085177	0.040207	0.023312	0.015744	0.296047	0.165771	0.087909	0.043534	0.022085	0.011124		97.6	0.046709	0.033643	0.02604	0.019753	0.042138	0.0353	0.026117	0.017408
	97.8	0.451288	0.224333	0.113483	0.054259	0.023085	0.015987	0.452644	0.230249	0.116124	0.055991	0.028054	0.014041		97.8	0.299736	0.159666	0.084998	0.040032	0.02339	0.016532	0.296365	0.16598	0.088029	0.043595	0.022117	0.01114		97.8	0.046963	0.033401	0.026089	0.01919	0.042138	0.0353	0.026117	0.017408
	98	0.45243	0.224665	0.113433	0.054364	0.022376	0.015712	0.453538	0.230712	0.116359	0.056105	0.028111	0.01407		98	0.29993	0.160066	0.084822	0.040232	0.022923	0.016769	0.296682	0.166188	0.088149	0.043657	0.022149	0.011156		98	0.046912	0.032839	0.026137	0.019515	0.042138	0.0353	0.026117	0.017408
	98.2	0.453599	0.224385	0.114043	0.054673	0.023201	0.015341	0.454431	0.231175	0.116594	0.056219	0.028168	0.014099		98.2	0.300581	0.161282	0.085307	0.040826	0.023111	0.016664	0.296998	0.166396	0.088268	0.043718	0.022181	0.011172		98.2	0.047008	0.033294	0.02572	0.019336	0.042138	0.0353	0.026117	0.017408
	98.4	0.454902	0.224685	0.113843	0.054407	0.022923	0.015636	0.455325	0.231637	0.11683	0.056333	0.028225	0.014128		98.4	0.300947	0.161683	0.085001	0.041256	0.022661	0.017338	0.297313	0.166604	0.088387	0.04378	0.022213	0.011188		98.4	0.047377	0.032899	0.025282	0.019021	0.042138	0.0353	0.026117	0.017408
	98.6	0.455807	0.22493	0.114298	0.054221	0.022505	0.016472	0.456218	0.2321	0.117065	0.056447	0.028283	0.014156		98.6	0.300959	0.16174	0.084753	0.041912	0.022404	0.01777	0.297628	0.166811	0.088506	0.043841	0.022244	0.011204		98.6	0.04758	0.032486	0.02485	0.018703	0.042138	0.0353	0.026117	0.017408
	98.8	0.457307	0.224937	0.113976	0.054296	0.021929	0.016445	0.457112	0.232562	0.117301	0.056561	0.02834	0.014185		98.8	0.301648	0.161749	0.084535	0.04169	0.021928	0.01827	0.297942	0.167018	0.088624	0.043902	0.022276	0.01122		98.8	0.047926	0.032477	0.024971	0.018748	0.042138	0.0353	0.026117	0.017408
	99	0.459299	0.225391	0.114117	0.054493	0.021848	0.016025	0.458005	0.233025	0.117536	0.056675	0.028397	0.014214		99	0.301947	0.161694	0.085144	0.041658	0.021353	0.017892	0.298255	0.167224	0.088743	0.043963	0.022308	0.011237		99	0.047684	0.032532	0.025032	0.019146	0.042138	0.0353	0.026117	0.017408
	99.2	0.460839	0.225996	0.113898	0.054847	0.022087	0.016784	0.458898	0.233488	0.117771	0.056789	0.028454	0.014242		99.2	0.302202	0.161652	0.085206	0.041743	0.020995	0.018474	0.298567	0.16743	0.088861	0.044024	0.022339	0.011253		99.2	0.047779	0.03235	0.02511	0.019329	0.042138	0.0353	0.026117	0.017408
	99.4	0.462538	0.226022	0.113802	0.054997	0.022303	0.016484	0.459791	0.23395	0.118007	0.056903	0.028512	0.014271		99.4	0.302677	0.161218	0.085364	0.041322	0.020807	0.018218	0.298879	0.167636	0.088979	0.044085	0.022371	0.011269		99.4	0.047351	0.032356	0.025245	0.019231	0.042138	0.0353	0.026117	0.017408
	99.6	0.463761	0.226295	0.114453	0.055087	0.022126	0.015982	0.460683	0.234412	0.118242	0.057017	0.028569	0.0143		99.6	0.303107	0.161378	0.085774	0.040714	0.021153	0.017857	0.29919	0.167841	0.089097	0.044146	0.022402	0.011285		99.6	0.047288	0.032365	0.025537	0.019578	0.042138	0.0353	0.026117	0.017408
	99.8	0.464861	0.226845	0.114066	0.055574	0.022244	0.015034	0.461576	0.234875	0.118477	0.057131	0.028626	0.014328		99.8	0.303281	0.161393	0.085468	0.040853	0.021524	0.017165	0.2995	0.168046	0.089215	0.044207	0.022434	0.011301		99.8	0.047356	0.032602	0.026026	0.019581	0.042138	0.0353	0.026117	0.017408
	100	0.465921	0.226345	0.114029	0.055922	0.021837	0.014808	0.462469	0.235337	0.118713	0.057245	0.028683	0.014357		100	0.303793	0.161556	0.085507	0.041002	0.021606	0.016847	0.299809	0.168251	0.089333	0.044268	0.022465	0.011317		100	0.046908	0.032612	0.026118	0.019507	0.042138	0.0353	0.026117	0.017408
	100.2	0.467156	0.226325	0.114427	0.055967	0.022232	0.014331	0.463361	0.2358	0.118948	0.057359	0.028741	0.014386		100.2	0.304425	0.161187	0.086014	0.04042	0.022302	0.016567	0.300118	0.168455	0.08945	0.044328	0.022496	0.011332		100.2	0.046434	0.032266	0.026455	0.019609	0.042138	0.0353	0.026117	0.017408
	100.4	0.467978	0.22658	0.114779	0.056455	0.022372	0.013526	0.464253	0.236262	0.119183	0.057473	0.028798	0.014414		100.4	0.304223	0.161601	0.085757	0.039489	0.023118	0.015234	0.300425	0.168659	0.089567	0.044389	0.022528	0.011348		100.4	0.046296	0.032369	0.026568	0.019704	0.042138	0.0353	0.026117	0.017408
	100.6	0.468691	0.22672	0.115262	0.056834	0.022641	0.013536	0.465145	0.236724	0.119419	0.057587	0.028855	0.014443		100.6	0.304339	0.16167	0.085679	0.039262	0.023499	0.014666	0.300732	0.168862	0.089684	0.044449	0.022559	0.011364		100.6	0.045784	0.032442	0.026547	0.020079	0.042138	0.0353	0.026117	0.017408
	100.8	0.469465	0.227495	0.116122	0.056957	0.022505	0.013162	0.466038	0.237186	0.119654	0.057701	0.028912	0.014472		100.8	0.305431	0.161843	0.085903	0.039252	0.024119	0.01367	0.301039	0.169065	0.089801	0.04451	0.02259	0.01138		100.8	0.045401	0.032389	0.025961	0.020155	0.042138	0.0353	0.026117	0.017408
	101	0.470631	0.2277	0.116737	0.058217	0.022762	0.012589	0.466929	0.237649	0.119889	0.057815	0.02897	0.0145		101	0.306013	0.161894	0.085709	0.039633	0.024273	0.013016	0.301344	0.169268	0.089918	0.04457	0.022621	0.011396		101	0.045497	0.032178	0.026617	0.019836	0.042138	0.0353	0.026117	0.017408
	101.2	0.471433	0.22839	0.116221	0.058027	0.022979	0.01301	0.467821	0.238111	0.120124	0.057929	0.029027	0.014529		101.2	0.306459	0.162647	0.085992	0.039358	0.024354	0.013217	0.301649	0.16947	0.090034	0.04463	0.022652	0.011412		101.2	0.045884	0.032111	0.026919	0.019841	0.042138	0.0353	0.026117	0.017408
	101.4	0.472054	0.228738	0.116815	0.058181	0.024218	0.012458	0.468713	0.238573	0.12036	0.058043	0.029084	0.014558		101.4	0.306899	0.162591	0.085774	0.03978	0.025101	0.012599	0.301953	0.169672	0.090151	0.04469	0.022683	0.011428		101.4	0.0457	0.031431	0.026698	0.019817	0.042138	0.0353	0.026117	0.017408
	101.6	0.472904	0.229303	0.117571	0.058741	0.024734	0.012374	0.469604	0.239035	0.120595	0.058157	0.029141	0.014586		101.6	0.307765	0.163677	0.086205	0.040321	0.02515	0.011996	0.302257	0.169873	0.090267	0.04475	0.022714	0.011443		101.6	0.045939	0.031206	0.026811	0.01992	0.042138	0.0353	0.026117	0.017408
	101.8	0.473024	0.229376	0.117128	0.058674	0.025383	0.012207	0.470496	0.239497	0.12083	0.058271	0.029199	0.014615		101.8	0.307386	0.163536	0.086034	0.040706	0.024683	0.011974	0.30256	0.170074	0.090383	0.04481	0.022745	0.011459		101.8	0.046151	0.031412	0.026779	0.01975	0.042138	0.0353	0.026117	0.017408
	102	0.474292	0.230567	0.117327	0.059116	0.025667	0.012343	0.471387	0.239959	0.121065	0.058385	0.029256	0.014644		102	0.307761	0.164539	0.086773	0.041331	0.025036	0.012427	0.302861	0.170275	0.090499	0.04487	0.022776	0.011475		102	0.046077	0.031369	0.026541	0.02003	0.042138	0.0353	0.026117	0.017408
	102.2	0.475157	0.231181	0.11742	0.059087	0.026533	0.012781	0.472278	0.240421	0.121301	0.058499	0.029313	0.014672		102.2	0.308308	0.165806	0.086307	0.041891	0.0248	0.013005	0.303163	0.170476	0.090614	0.04493	0.022807	0.011491		102.2	0.046152	0.031868	0.026135	0.020218	0.042138	0.0353	0.026117	0.017408
	102.4	0.474905	0.232393	0.117569	0.058561	0.027092	0.013771	0.473169	0.240883	0.121536	0.058613	0.02937	0.014701		102.4	0.308453	0.165555	0.086213	0.042062	0.024812	0.014422	0.303463	0.170676	0.09073	0.044989	0.022838	0.011506		102.4	0.046535	0.03231	0.025805	0.020287	0.042138	0.0353	0.026117	0.017408
	102.6	0.476195	0.232854	0.11761	0.05904	0.02732	0.013735	0.47406	0.241345	0.121771	0.058727	0.029428	0.01473		102.6	0.309327	0.166046	0.086673	0.042885	0.024688	0.015003	0.303763	0.170875	0.090845	0.045049	0.022869	0.011522		102.6	0.046291	0.032425	0.025792	0.020806	0.042138	0.0353	0.026117	0.017408
	102.8	0.477521	0.233522	0.117211	0.05952	0.027343	0.01364	0.474951	0.241807	0.122006	0.058841	0.029485	0.014759		102.8	0.309806	0.165814	0.087221	0.043101	0.023992	0.015407	0.304062	0.171074	0.09096	0.045108	0.0229	0.011538		102.8	0.04662	0.033173	0.025449	0.02123	0.042138	0.0353	0.026117	0.017408
	103	0.478532	0.234824	0.117155	0.059351	0.027327	0.014428	0.475841	0.242269	0.122241	0.058955	0.029542	0.014787		103	0.310163	0.166226	0.087741	0.04261	0.023034	0.016561	0.30436	0.171273	0.091075	0.045168	0.022931	0.011553		103	0.046497	0.033649	0.025095	0.021421	0.042138	0.0353	0.026117	0.017408
	103.2	0.479104	0.235419	0.117202	0.059808	0.027638	0.0146	0.476732	0.242731	0.122477	0.059069	0.029599	0.014816		103.2	0.310688	0.166736	0.087735	0.043548	0.023216	0.017581	0.304658	0.171472	0.091189	0.045227	0.022961	0.011569		103.2	0.046636	0.033956	0.025402	0.021123	0.042138	0.0353	0.026117	0.017408
	103.4	0.479918	0.235567	0.117136	0.059562	0.027146	0.014298	0.477622	0.243193	0.122712	0.059183	0.029657	0.014845		103.4	0.310995	0.166803	0.087927	0.043425	0.023467	0.017774	0.304955	0.17167	0.091304	0.045286	0.022992	0.011585		103.4	0.046849	0.034669	0.025355	0.021233	0.042138	0.0353	0.026117	0.017408
	103.6	0.480302	0.235922	0.117303	0.059653	0.026583	0.014696	0.478513	0.243654	0.122947	0.059297	0.029714	0.014873		103.6	0.311452	0.167051	0.088116	0.043194	0.023211	0.018158	0.305251	0.171868	0.091418	0.045346	0.023023	0.0116		103.6	0.047067	0.035204	0.025803	0.021392	0.042138	0.0353	0.026117	0.017408
	103.8	0.480897	0.235847	0.11757	0.059561	0.026161	0.014752	0.479403	0.244116	0.123182	0.059411	0.029771	0.014902		103.8	0.311596	0.166642	0.08819	0.043143	0.023537	0.018309	0.305546	0.172065	0.091532	0.045405	0.023053	0.011616		103.8	0.046828	0.035614	0.025952	0.021435	0.042138	0.0353	0.026117	0.017408
	104	0.482325	0.235811	0.117886	0.059744	0.025469	0.014327	0.480293	0.244578	0.123417	0.059525	0.029828	0.014931		104	0.312288	0.166581	0.088558	0.043295	0.023499	0.018095	0.305841	0.172262	0.091646	0.045464	0.023084	0.011631		104	0.046586	0.035891	0.025597	0.021952	0.042138	0.0353	0.026117	0.017408
	104.2	0.483359	0.236026	0.118621	0.060217	0.02554	0.014021	0.481183	0.245039	0.123652	0.059639	0.029885	0.014959		104.2	0.31203	0.166301	0.088503	0.043259	0.023718	0.017709	0.306135	0.172459	0.09176	0.045522	0.023114	0.011647		104.2	0.046575	0.035923	0.025722	0.021822	0.042138	0.0353	0.026117	0.017408
	104.4	0.484395	0.23649	0.119508	0.059946	0.024496	0.013924	0.482072	0.245501	0.123888	0.059752	0.029943	0.014988		104.4	0.312017	0.166913	0.088845	0.043182	0.023507	0.016943	0.306428	0.172655	0.091873	0.045581	0.023145	0.011662		104.4	0.046741	0.035845	0.026145	0.02199	0.042138	0.0353	0.026117	0.017408
	104.6	0.485781	0.236094	0.12021	0.059551	0.023908	0.014059	0.482962	0.245963	0.124123	0.059866	0.03	0.015017		104.6	0.312296	0.166626	0.089055	0.043104	0.023255	0.016453	0.306721	0.172851	0.091987	0.04564	0.023175	0.011678		104.6	0.046418	0.035478	0.026091	0.021888	0.042138	0.0353	0.026117	0.017408
	104.8	0.487451	0.23677	0.121276	0.059738	0.02384	0.013557	0.483851	0.246424	0.124358	0.05998	0.030057	0.015045		104.8	0.312613	0.167341	0.089678	0.043092	0.02309	0.015761	0.307013	0.173047	0.0921	0.045699	0.023205	0.011693		104.8	0.046457	0.034958	0.026307	0.021068	0.042138	0.0353	0.026117	0.017408
	105	0.488609	0.236709	0.121815	0.059911	0.02371	0.013569	0.484741	0.246886	0.124593	0.060094	0.030114	0.015074		105	0.312645	0.167715	0.090815	0.04305	0.023195	0.015352	0.307304	0.173242	0.092213	0.045757	0.023236	0.011709		105	0.04666	0.034682	0.026352	0.021239	0.042138	0.0353	0.026117	0.017408
	105.2	0.489579	0.237457	0.121543	0.059458	0.023809	0.013396	0.48563	0.247347	0.124828	0.060208	0.030172	0.015103		105.2	0.313068	0.168523	0.090981	0.042213	0.023056	0.01415	0.307595	0.173437	0.092326	0.045816	0.023266	0.011724		105.2	0.046624	0.034599	0.026065	0.020999	0.042138	0.0353	0.026117	0.017408
	105.4	0.490717	0.237533	0.122246	0.059591	0.024677	0.012296	0.486519	0.247809	0.125063	0.060322	0.030229	0.015131		105.4	0.313269	0.168281	0.090805	0.042523	0.023997	0.013359	0.307885	0.173632	0.092439	0.045874	0.023296	0.011739		105.4	0.046671	0.034247	0.026039	0.021109	0.042138	0.0353	0.026117	0.017408
	105.6	0.491944	0.238712	0.122728	0.059667	0.024539	0.012897	0.487408	0.24827	0.125298	0.060436	0.030286	0.01516		105.6	0.313521	0.168933	0.091486	0.042543	0.023847	0.013075	0.308174	0.173826	0.092551	0.045932	0.023327	0.011755		105.6	0.046724	0.034211	0.026088	0.021062	0.042138	0.0353	0.026117	0.017408
	105.8	0.492739	0.239514	0.123226	0.059072	0.024641	0.012873	0.488297	0.248732	0.125533	0.06055	0.030343	0.015189		105.8	0.313246	0.169103	0.09224	0.042445	0.024139	0.012715	0.308462	0.17402	0.092664	0.045991	0.023357	0.01177		105.8	0.046541	0.034305	0.026094	0.021284	0.042138	0.0353	0.026117	0.017408
	106	0.49429	0.240545	0.123634	0.059186	0.025156	0.013078	0.489186	0.249193	0.125768	0.060664	0.030401	0.015217		106	0.313642	0.16994	0.09274	0.042113	0.025267	0.012951	0.30875	0.174213	0.092776	0.046049	0.023387	0.011786		106	0.046665	0.033963	0.025741	0.021264	0.042138	0.0353	0.026117	0.017408
	106.2	0.494965	0.240988	0.123324	0.059124	0.025044	0.013142	0.490074	0.249654	0.126003	0.060778	0.030458	0.015246		106.2	0.314068	0.170245	0.092392	0.042465	0.025526	0.012749	0.309037	0.174406	0.092888	0.046107	0.023417	0.011801		106.2	0.046722	0.034232	0.025374	0.02102	0.042138	0.0353	0.026117	0.017408
	106.4	0.495436	0.24199	0.123767	0.058953	0.025441	0.01377	0.490963	0.250116	0.126238	0.060892	0.030515	0.015275		106.4	0.314152	0.170715	0.092894	0.042618	0.02589	0.013159	0.309323	0.174599	0.093	0.046165	0.023447	0.011816		106.4	0.046535	0.034024	0.025282	0.021324	0.042138	0.0353	0.026117	0.017408
	106.6	0.496381	0.242544	0.12337	0.059321	0.025047	0.014109	0.491851	0.250577	0.126473	0.061006	0.030572	0.015303		106.6	0.315208	0.171973	0.093244	0.043466	0.025635	0.013164	0.309609	0.174791	0.093111	0.046223	0.023477	0.011831		106.6	0.04656	0.033388	0.02519	0.021847	0.042138	0.0353	0.026117	0.017408
	106.8	0.496844	0.243548	0.122831	0.059294	0.02455	0.014379	0.492739	0.251038	0.126709	0.06112	0.030629	0.015332		106.8	0.314926	0.172265	0.093026	0.04308	0.025586	0.013289	0.309894	0.174983	0.093223	0.046281	0.023507	0.011847		106.8	0.046466	0.03335	0.024995	0.021636	0.042138	0.0353	0.026117	0.017408
	107	0.497369	0.244691	0.122742	0.059145	0.024552	0.014887	0.493627	0.2515	0.126944	0.061234	0.030687	0.015361		107	0.315297	0.172926	0.092768	0.042953	0.02596	0.013659	0.310178	0.175175	0.093334	0.046338	0.023537	0.011862		107	0.046346	0.033042	0.025298	0.021778	0.042138	0.0353	0.026117	0.017408
	107.2	0.498674	0.244714	0.12202	0.059822	0.025011	0.014193	0.494515	0.251961	0.127179	0.061348	0.030744	0.015389		107.2	0.316456	0.173591	0.09184	0.043933	0.026354	0.013986	0.310462	0.175366	0.093445	0.046396	0.023567	0.011877		107.2	0.046174	0.032955	0.025696	0.021555	0.042138	0.0353	0.026117	0.017408
	107.4	0.499381	0.245945	0.12186	0.0599	0.025366	0.014282	0.495403	0.252422	0.127414	0.061462	0.030801	0.015418		107.4	0.316828	0.173695	0.091703	0.043883	0.026472	0.013875	0.310744	0.175557	0.093556	0.046454	0.023597	0.011892		107.4	0.046159	0.032708	0.025974	0.021233	0.042138	0.0353	0.026117	0.017408
	107.6	0.499917	0.247048	0.122121	0.060736	0.025393	0.014313	0.496291	0.252883	0.127649	0.061576	0.030858	0.015447		107.6	0.3173	0.174204	0.091262	0.043776	0.026449	0.013739	0.311027	0.175748	0.093667	0.046511	0.023626	0.011907		107.6	0.045967	0.03262	0.026454	0.020711	0.042138	0.0353	0.026117	0.017408
	107.8	0.500824	0.247594	0.122954	0.061081	0.025695	0.013513	0.497179	0.253344	0.127884	0.061689	0.030916	0.015476		107.8	0.317548	0.174337	0.091503	0.044297	0.026094	0.014086	0.311308	0.175938	0.093777	0.046568	0.023656	0.011923		107.8	0.045603	0.031999	0.026453	0.020364	0.042138	0.0353	0.026117	0.017408
	108	0.501807	0.248187	0.123227	0.061943	0.025593	0.013571	0.498066	0.253805	0.128119	0.061803	0.030973	0.015504		108	0.317968	0.174862	0.091384	0.045364	0.025226	0.014309	0.311589	0.176128	0.093888	0.046626	0.023686	0.011938		108	0.045479	0.031734	0.026394	0.020134	0.042138	0.0353	0.026117	0.017408
	108.2	0.502801	0.249358	0.123793	0.062245	0.02586	0.013986	0.498953	0.254266	0.128354	0.061917	0.03103	0.015533		108.2	0.318076	0.17522	0.090773	0.046225	0.025003	0.015162	0.311869	0.176318	0.093998	0.046683	0.023716	0.011953		108.2	0.045799	0.031779	0.026502	0.019753	0.042138	0.0353	0.026117	0.017408
	108.4	0.503976	0.249384	0.124115	0.061695	0.025672	0.013529	0.499841	0.254727	0.128589	0.062031	0.031087	0.015562		108.4	0.319078	0.175421	0.090632	0.046237	0.024236	0.014829	0.312149	0.176507	0.094108	0.04674	0.023745	0.011968		108.4	0.045851	0.031729	0.02696	0.019586	0.042138	0.0353	0.026117	0.017408
	108.6	0.505474	0.249193	0.12476	0.061892	0.025839	0.013238	0.500728	0.255188	0.128823	0.062145	0.031144	0.01559		108.6	0.319365	0.175258	0.090765	0.046835	0.023539	0.015323	0.312428	0.176696	0.094218	0.046797	0.023775	0.011983		108.6	0.045678	0.03125	0.026497	0.018824	0.042138	0.0353	0.026117	0.017408
	108.8	0.506478	0.249623	0.125752	0.062322	0.025454	0.013191	0.501615	0.255649	0.129058	0.062259	0.031202	0.015619		108.8	0.319569	0.175299	0.091234	0.046954	0.023093	0.015774	0.312706	0.176884	0.094328	0.046854	0.023804	0.011998		108.8	0.045481	0.031167	0.02696	0.018139	0.042138	0.0353	0.026117	0.017408
	109	0.507472	0.24946	0.125987	0.062429	0.025813	0.013158	0.502502	0.25611	0.129293	0.062373	0.031259	0.015648		109	0.320166	0.174631	0.091511	0.046673	0.02292	0.015637	0.312983	0.177072	0.094437	0.046911	0.023834	0.012013		109	0.045226	0.03145	0.026606	0.018297	0.042138	0.0353	0.026117	0.017408
	109.2	0.50885	0.250218	0.126383	0.062602	0.026141	0.013196	0.503388	0.256571	0.129528	0.062487	0.031316	0.015676		109.2	0.321236	0.174406	0.091153	0.046458	0.022748	0.015531	0.31326	0.17726	0.094547	0.046968	0.023863	0.012028		109.2	0.045507	0.031756	0.026707	0.018016	0.042138	0.0353	0.026117	0.017408
	109.4	0.510586	0.250515	0.127192	0.062725	0.026596	0.013411	0.504275	0.257032	0.129763	0.062601	0.031373	0.015705		109.4	0.321346	0.173764	0.091448	0.047206	0.022957	0.016207	0.313536	0.177448	0.094656	0.047025	0.023893	0.012043		109.4	0.04572	0.032057	0.026889	0.018463	0.042138	0.0353	0.026117	0.017408
	109.6	0.511511	0.251107	0.127081	0.062917	0.026315	0.014093	0.505161	0.257492	0.129998	0.062715	0.031431	0.015734		109.6	0.321504	0.173599	0.09114	0.047155	0.022348	0.016484	0.313812	0.177635	0.094765	0.047081	0.023922	0.012058		109.6	0.045488	0.032209	0.026952	0.018801	0.042138	0.0353	0.026117	0.017408
	109.8	0.512812	0.250005	0.127151	0.062858	0.026581	0.013499	0.506048	0.257953	0.130233	0.062829	0.031488	0.015762		109.8	0.32174	0.172988	0.091158	0.047437	0.022648	0.016149	0.314087	0.177821	0.094874	0.047138	0.023952	0.012073		109.8	0.045442	0.032723	0.026946	0.019011	0.042138	0.0353	0.026117	0.017408
	110	0.514306	0.249414	0.126735	0.062885	0.02678	0.014299	0.506934	0.258414	0.130468	0.062942	0.031545	0.015791		110	0.322531	0.172568	0.090658	0.047379	0.022641	0.017117	0.314361	0.178008	0.094982	0.047195	0.023981	0.012088		110	0.04591	0.032962	0.026794	0.019431	0.042138	0.0353	0.026117	0.017408
	110.2	0.514874	0.249404	0.126088	0.062541	0.026425	0.015117	0.50782	0.258875	0.130703	0.063056	0.031602	0.01582		110.2	0.322698	0.172867	0.090261	0.047752	0.022602	0.017209	0.314634	0.178194	0.095091	0.047251	0.02401	0.012103		110.2	0.045614	0.033397	0.02642	0.01995	0.042138	0.0353	0.026117	0.017408
	110.4	0.515388	0.249637	0.126104	0.062396	0.02682	0.01566	0.508706	0.259335	0.130938	0.06317	0.031659	0.015848		110.4	0.322955	0.173315	0.090449	0.047439	0.022815	0.017695	0.314907	0.17838	0.095199	0.047307	0.024039	0.012118		110.4	0.045703	0.033534	0.026175	0.020735	0.042138	0.0353	0.026117	0.017408
	110.6	0.51556	0.249811	0.125569	0.062547	0.026464	0.016054	0.509592	0.259796	0.131173	0.063284	0.031717	0.015877		110.6	0.323402	0.173439	0.090524	0.047642	0.023076	0.017726	0.315179	0.178565	0.095307	0.047364	0.024069	0.012133		110.6	0.045959	0.03379	0.026103	0.020753	0.042138	0.0353	0.026117	0.017408
	110.8	0.516248	0.250285	0.125633	0.063102	0.026327	0.015607	0.510477	0.260257	0.131407	0.063398	0.031774	0.015906		110.8	0.323091	0.173354	0.090469	0.047315	0.023312	0.016962	0.315451	0.17875	0.095416	0.04742	0.024098	0.012147		110.8	0.045644	0.033761	0.026217	0.021307	0.042138	0.0353	0.026117	0.017408
	111	0.517393	0.250306	0.125864	0.063314	0.027196	0.015751	0.511363	0.260717	0.131642	0.063512	0.031831	0.015934		111	0.323723	0.173476	0.090131	0.047229	0.024022	0.017369	0.315722	0.178935	0.095523	0.047476	0.024127	0.012162		111	0.0461	0.033575	0.025974	0.022001	0.042138	0.0353	0.026117	0.017408
	111.2	0.51837	0.250584	0.125969	0.063695	0.028161	0.015121	0.512248	0.261178	0.131877	0.063626	0.031888	0.015963		111.2	0.323905	0.17414	0.090198	0.046886	0.024563	0.017046	0.315992	0.179119	0.095631	0.047532	0.024156	0.012177		111.2	0.046189	0.03364	0.025478	0.021749	0.042138	0.0353	0.026117	0.017408
	111.4	0.518933	0.252067	0.127178	0.063914	0.02854	0.014693	0.513134	0.261638	0.132112	0.06374	0.031945	0.015992		111.4	0.323626	0.174691	0.090612	0.046393	0.025192	0.016283	0.316261	0.179303	0.095739	0.047588	0.024185	0.012192		111.4	0.046244	0.033268	0.025217	0.021781	0.042138	0.0353	0.026117	0.017408
	111.6	0.519989	0.252723	0.127635	0.06428	0.028455	0.014347	0.514019	0.262099	0.132347	0.063854	0.032003	0.01602		111.6	0.324442	0.175132	0.091276	0.046291	0.024955	0.016581	0.31653	0.179487	0.095846	0.047644	0.024214	0.012207		111.6	0.046059	0.033023	0.024714	0.021112	0.042138	0.0353	0.026117	0.017408
	111.8	0.520976	0.253351	0.12878	0.064561	0.028512	0.013733	0.514904	0.262559	0.132582	0.063968	0.03206	0.016049		111.8	0.32488	0.17542	0.091969	0.046869	0.024647	0.016615	0.316799	0.17967	0.095953	0.0477	0.024243	0.012221		111.8	0.045652	0.032268	0.024478	0.021078	0.042138	0.0353	0.026117	0.017408
	112	0.521906	0.254259	0.129033	0.064675	0.028067	0.014062	0.515789	0.263019	0.132817	0.064081	0.032117	0.016078		112	0.324988	0.176271	0.092035	0.046857	0.024538	0.016676	0.317066	0.179853	0.09606	0.047755	0.024272	0.012236		112	0.045513	0.032104	0.02416	0.021095	0.042138	0.0353	0.026117	0.017408
	112.2	0.523004	0.254718	0.129646	0.064395	0.028194	0.013726	0.516674	0.26348	0.133051	0.064195	0.032174	0.016106		112.2	0.325631	0.176243	0.092122	0.046328	0.024992	0.016356	0.317333	0.180036	0.096167	0.047811	0.024301	0.012251		112.2	0.045622	0.032113	0.024115	0.020555	0.042138	0.0353	0.026117	0.017408
	112.4	0.524452	0.254511	0.130308	0.064695	0.02787	0.013574	0.517559	0.26394	0.133286	0.064309	0.032232	0.016135		112.4	0.326426	0.176632	0.092618	0.046127	0.025024	0.01554	0.3176	0.180218	0.096273	0.047866	0.02433	0.012266		112.4	0.045725	0.032595	0.024501	0.020079	0.042138	0.0353	0.026117	0.017408
	112.6	0.525497	0.254927	0.13116	0.065451	0.027222	0.013269	0.518443	0.2644	0.133521	0.064423	0.032289	0.016164		112.6	0.326631	0.176899	0.093367	0.046289	0.024881	0.016205	0.317865	0.1804	0.09638	0.047922	0.024358	0.01228		112.6	0.045284	0.032599	0.024394	0.019581	0.042138	0.0353	0.026117	0.017408
	112.8	0.526911	0.255812	0.132075	0.065458	0.027135	0.013411	0.519328	0.264861	0.133756	0.064537	0.032346	0.016192		112.8	0.3269	0.177348	0.094111	0.046046	0.025135	0.016311	0.31813	0.180582	0.096486	0.047977	0.024387	0.012295		112.8	0.045208	0.032655	0.024326	0.019914	0.042138	0.0353	0.026117	0.017408
	113	0.52727	0.256894	0.132298	0.066001	0.027647	0.013619	0.520212	0.265321	0.13399	0.064651	0.032403	0.016221		113	0.327299	0.176794	0.094143	0.046452	0.024973	0.016316	0.318395	0.180763	0.096592	0.048033	0.024416	0.01231		113	0.045241	0.032703	0.024376	0.02007	0.042138	0.0353	0.026117	0.017408
	113.2	0.52847	0.25786	0.132871	0.065856	0.027764	0.014178	0.521096	0.265781	0.134225	0.064765	0.03246	0.01625		113.2	0.327752	0.177508	0.094548	0.046661	0.025227	0.016769	0.318658	0.180944	0.096698	0.048088	0.024445	0.012324		113.2	0.045755	0.032326	0.025139	0.020287	0.042138	0.0353	0.026117	0.017408
	113.4	0.529851	0.257946	0.133013	0.065642	0.027918	0.014475	0.52198	0.266241	0.13446	0.064879	0.032518	0.016278		113.4	0.327462	0.177463	0.094953	0.047352	0.025047	0.01725	0.318922	0.181125	0.096804	0.048143	0.024473	0.012339		113.4	0.045587	0.032237	0.025359	0.020785	0.042138	0.0353	0.026117	0.017408
	113.6	0.530587	0.258769	0.132957	0.065145	0.027869	0.014953	0.522864	0.266701	0.134695	0.064992	0.032575	0.016307		113.6	0.327884	0.17818	0.094501	0.046889	0.024635	0.017736	0.319184	0.181305	0.09691	0.048198	0.024502	0.012353		113.6	0.045529	0.031736	0.025472	0.02068	0.042138	0.0353	0.026117	0.017408
	113.8	0.531548	0.258727	0.133085	0.065337	0.027965	0.015144	0.523748	0.267162	0.13493	0.065106	0.032632	0.016336		113.8	0.327956	0.178189	0.094879	0.047522	0.024848	0.017922	0.319446	0.181485	0.097015	0.048253	0.02453	0.012368		113.8	0.045543	0.03193	0.025235	0.021003	0.042138	0.0353	0.026117	0.017408
	114	0.53272	0.259688	0.132879	0.064891	0.02869	0.017062	0.524632	0.267622	0.135164	0.06522	0.032689	0.016364		114	0.328238	0.178827	0.095188	0.047296	0.025528	0.019852	0.319707	0.181664	0.097121	0.048308	0.024559	0.012382		114	0.045572	0.032061	0.025354	0.021276	0.042138	0.0353	0.026117	0.017408
	114.2	0.533638	0.259848	0.132751	0.064805	0.028906	0.017102	0.525515	0.268082	0.135399	0.065334	0.032746	0.016393		114.2	0.328318	0.179205	0.095664	0.047465	0.026227	0.019755	0.319968	0.181844	0.097226	0.048363	0.024587	0.012397		114.2	0.045463	0.032197	0.025272	0.021304	0.042138	0.0353	0.026117	0.017408
	114.4	0.534474	0.260723	0.132629	0.064843	0.028833	0.017523	0.526399	0.268542	0.135634	0.065448	0.032804	0.016422		114.4	0.328754	0.179319	0.095781	0.047092	0.02622	0.019961	0.320228	0.182023	0.097331	0.048418	0.024616	0.012412		114.4	0.045463	0.032121	0.025811	0.021177	0.042138	0.0353	0.026117	0.017408
	114.6	0.536091	0.261015	0.132273	0.06458	0.028987	0.017677	0.527282	0.269002	0.135868	0.065562	0.032861	0.01645		114.6	0.329382	0.179173	0.09569	0.046842	0.026331	0.020053	0.320487	0.182201	0.097436	0.048472	0.024644	0.012426		114.6	0.045603	0.031914	0.026037	0.021095	0.042138	0.0353	0.026117	0.017408
	114.8	0.537198	0.261075	0.132862	0.065074	0.029415	0.017442	0.528165	0.269462	0.136103	0.065676	0.032918	0.016479		114.8	0.329922	0.178624	0.095982	0.046626	0.026635	0.019852	0.320746	0.18238	0.09754	0.048527	0.024673	0.01244		114.8	0.045934	0.031568	0.025704	0.021179	0.042138	0.0353	0.026117	0.017408
	115	0.537942	0.260952	0.132825	0.064907	0.029854	0.017278	0.529048	0.269922	0.136338	0.065789	0.032975	0.016508		115	0.330104	0.178686	0.095915	0.046567	0.027248	0.019793	0.321004	0.182558	0.097645	0.048581	0.024701	0.012455		115	0.04597	0.03179	0.025871	0.020961	0.042138	0.0353	0.026117	0.017408
	115.2	0.538879	0.262012	0.133202	0.064937	0.030218	0.016577	0.529931	0.270381	0.136572	0.065903	0.033032	0.016536		115.2	0.329951	0.178937	0.096067	0.046587	0.027815	0.01912	0.321262	0.182735	0.097749	0.048636	0.024729	0.012469		115.2	0.045813	0.031868	0.025881	0.020477	0.042138	0.0353	0.026117	0.017408
	115.4	0.540428	0.262431	0.133141	0.064905	0.030035	0.016196	0.530814	0.270841	0.136807	0.066017	0.03309	0.016565		115.4	0.330502	0.179124	0.096259	0.046638	0.027544	0.019105	0.321518	0.182913	0.097853	0.04869	0.024758	0.012484		115.4	0.045741	0.031752	0.026112	0.020167	0.042138	0.0353	0.026117	0.017408
	115.6	0.541502	0.262251	0.133041	0.06453	0.029843	0.016181	0.531697	0.271301	0.137042	0.066131	0.033147	0.016594		115.6	0.33103	0.178568	0.096988	0.046608	0.026699	0.019313	0.321775	0.18309	0.097957	0.048745	0.024786	0.012498		115.6	0.0453	0.031633	0.026663	0.019594	0.042138	0.0353	0.026117	0.017408
	115.8	0.542302	0.262466	0.133439	0.065227	0.029246	0.016183	0.532579	0.271761	0.137276	0.066245	0.033204	0.016623		115.8	0.330556	0.178697	0.096846	0.046783	0.026564	0.019081	0.32203	0.183266	0.098061	0.048799	0.024814	0.012512		115.8	0.044945	0.031838	0.026739	0.019375	0.042138	0.0353	0.026117	0.017408
	116	0.543217	0.262814	0.133096	0.065268	0.028723	0.016442	0.533462	0.272221	0.137511	0.066359	0.033261	0.016651		116	0.330915	0.17865	0.096847	0.046531	0.025951	0.018929	0.322285	0.183443	0.098165	0.048853	0.024842	0.012527		116	0.045105	0.032335	0.026659	0.01875	0.042138	0.0353	0.026117	0.017408
	116.2	0.54419	0.262652	0.133161	0.06607	0.028564	0.016545	0.534344	0.27268	0.137746	0.066472	0.033318	0.01668		116.2	0.331521	0.178607	0.096998	0.047344	0.026162	0.018352	0.32254	0.183619	0.098268	0.048907	0.02487	0.012541		116.2	0.045082	0.03295	0.026665	0.018177	0.042138	0.0353	0.026117	0.017408
	116.4	0.54528	0.263153	0.132831	0.067208	0.028335	0.01607	0.535226	0.27314	0.13798	0.066586	0.033376	0.016709		116.4	0.331703	0.179501	0.096645	0.047622	0.026259	0.018	0.322794	0.183794	0.098372	0.048961	0.024898	0.012555		116.4	0.045239	0.033787	0.026532	0.01823	0.042138	0.0353	0.026117	0.017408
	116.6	0.54581	0.264452	0.13285	0.068486	0.027828	0.015991	0.536108	0.2736	0.138215	0.0667	0.033433	0.016737		116.6	0.332232	0.180561	0.096104	0.048846	0.026278	0.018234	0.323047	0.18397	0.098475	0.049015	0.024926	0.01257		116.6	0.045342	0.033954	0.026218	0.018407	0.042138	0.0353	0.026117	0.017408
	116.8	0.546233	0.264925	0.133486	0.068372	0.028275	0.015891	0.53699	0.274059	0.13845	0.066814	0.03349	0.016766		116.8	0.332487	0.181	0.096523	0.049514	0.025741	0.017982	0.323299	0.184145	0.098578	0.049069	0.024954	0.012584		116.8	0.045939	0.033944	0.026144	0.018964	0.042138	0.0353	0.026117	0.017408
	117	0.545683	0.265719	0.134026	0.06908	0.028101	0.016288	0.537872	0.274519	0.138684	0.066928	0.033547	0.016795		117	0.332326	0.18119	0.095748	0.050391	0.02536	0.018419	0.323551	0.184319	0.098681	0.049122	0.024982	0.012598		117	0.046399	0.034096	0.026127	0.019159	0.042138	0.0353	0.026117	0.017408
	117.2	0.547106	0.266207	0.134575	0.069246	0.028631	0.015942	0.538754	0.274978	0.138919	0.067042	0.033604	0.016823		117.2	0.332257	0.182015	0.095327	0.050844	0.025351	0.017662	0.323803	0.184494	0.098784	0.049176	0.02501	0.012613		117.2	0.046405	0.033646	0.026185	0.019618	0.042138	0.0353	0.026117	0.017408
	117.4	0.548323	0.267008	0.135669	0.068528	0.028488	0.016248	0.539635	0.275438	0.139153	0.067156	0.033662	0.016852		117.4	0.332306	0.18312	0.09557	0.050753	0.024886	0.01785	0.324053	0.184668	0.098886	0.04923	0.025038	0.012627		117.4	0.046436	0.033852	0.025427	0.020386	0.042138	0.0353	0.026117	0.017408
	117.6	0.549255	0.267395	0.136188	0.069002	0.028492	0.016413	0.540517	0.275897	0.139388	0.067269	0.033719	0.016881		117.6	0.332675	0.183133	0.095151	0.050629	0.025103	0.017974	0.324303	0.184841	0.098988	0.049283	0.025066	0.012641		117.6	0.046387	0.033627	0.02525	0.020762	0.042138	0.0353	0.026117	0.017408
	117.8	0.550961	0.267258	0.13652	0.069623	0.028913	0.016603	0.541398	0.276357	0.139623	0.067383	0.033776	0.016909		117.8	0.333163	0.182856	0.095537	0.050644	0.025695	0.018384	0.324553	0.185015	0.099091	0.049337	0.025094	0.012655		117.8	0.046091	0.034114	0.025214	0.021147	0.042138	0.0353	0.026117	0.017408
	118	0.552913	0.268143	0.136607	0.069459	0.029895	0.016336	0.542279	0.276816	0.139857	0.067497	0.033833	0.016938		118	0.334419	0.183733	0.095863	0.050174	0.026465	0.018262	0.324802	0.185188	0.099193	0.04939	0.025121	0.012669		118	0.04608	0.03485	0.025032	0.021394	0.042138	0.0353	0.026117	0.017408
	118.2	0.554532	0.268373	0.136855	0.069058	0.030003	0.015609	0.54316	0.277276	0.140092	0.067611	0.03389	0.016967		118.2	0.335583	0.183521	0.096035	0.049655	0.026573	0.017339	0.32505	0.185361	0.099295	0.049443	0.025149	0.012683		118.2	0.046195	0.034643	0.025117	0.021776	0.042138	0.0353	0.026117	0.017408
	118.4	0.555823	0.269265	0.136993	0.069048	0.029963	0.015733	0.544041	0.277735	0.140326	0.067725	0.033948	0.016995		118.4	0.336403	0.183107	0.096181	0.049119	0.026669	0.01727	0.325298	0.185533	0.099396	0.049497	0.025177	0.012698		118.4	0.046339	0.034173	0.025265	0.021791	0.042138	0.0353	0.026117	0.017408
	118.6	0.557089	0.269611	0.138037	0.068938	0.030263	0.014916	0.544922	0.278194	0.140561	0.067838	0.034005	0.017024		118.6	0.336944	0.182434	0.096818	0.048521	0.027358	0.017035	0.325545	0.185705	0.099498	0.04955	0.025204	0.012712		118.6	0.047008	0.033851	0.025075	0.021754	0.042138	0.0353	0.026117	0.017408
	118.8	0.557444	0.269639	0.138424	0.068808	0.030404	0.014374	0.545803	0.278654	0.140795	0.067952	0.034062	0.017053		118.8	0.337033	0.181838	0.097471	0.048021	0.027594	0.015761	0.325792	0.185877	0.099599	0.049603	0.025232	0.012726		118.8	0.046809	0.033595	0.025273	0.021629	0.042138	0.0353	0.026117	0.017408
	119	0.55756	0.270505	0.138135	0.068532	0.03062	0.014272	0.546683	0.279113	0.14103	0.068066	0.034119	0.017081		119	0.336666	0.182707	0.09735	0.047362	0.027854	0.015268	0.326038	0.186049	0.099701	0.049656	0.02526	0.01274		119	0.046192	0.033535	0.0258	0.021609	0.042138	0.0353	0.026117	0.017408
	119.2	0.559059	0.271953	0.138295	0.068795	0.030601	0.014362	0.547564	0.279572	0.141264	0.06818	0.034176	0.01711		119.2	0.337135	0.183032	0.097474	0.046929	0.02738	0.015772	0.326283	0.18622	0.099802	0.049709	0.025287	0.012754		119.2	0.046519	0.032967	0.025638	0.021383	0.042138	0.0353	0.026117	0.017408
	119.4	0.559888	0.271946	0.138112	0.06869	0.030018	0.014675	0.548444	0.280031	0.141499	0.068294	0.034234	0.017139		119.4	0.337511	0.183152	0.09789	0.046169	0.026903	0.015763	0.326528	0.186391	0.099903	0.049762	0.025315	0.012768		119.4	0.046343	0.032794	0.0259	0.021198	0.042138	0.0353	0.026117	0.017408
	119.6	0.560522	0.271652	0.138632	0.067882	0.030176	0.01519	0.549324	0.28049	0.141733	0.068407	0.034291	0.017167		119.6	0.337691	0.18328	0.098658	0.04504	0.026634	0.015936	0.326772	0.186561	0.100003	0.049814	0.025342	0.012782		119.6	0.045769	0.03301	0.026482	0.020737	0.042138	0.0353	0.026117	0.017408
	119.8	0.56129	0.27309	0.138987	0.068172	0.029929	0.015892	0.550204	0.28095	0.141968	0.068521	0.034348	0.017196		119.8	0.337751	0.184274	0.09911	0.045062	0.026182	0.016743	0.327016	0.186731	0.100104	0.049867	0.02537	0.012796		119.8	0.045832	0.03306	0.02613	0.020436	0.042138	0.0353	0.026117	0.017408
	120	0.562001	0.273606	0.138744	0.067573	0.029768	0.016052	0.551084	0.281409	0.142202	0.068635	0.034405	0.017225		120	0.338757	0.184934	0.099643	0.044854	0.026262	0.016794	0.327259	0.186901	0.100205	0.04992	0.025397	0.01281		120	0.04547	0.033139	0.02603	0.020358	0.042138	0.0353	0.026117	0.017408
	120.2	0.562681	0.273877	0.138698	0.068054	0.029539	0.016121	0.551964	0.281868	0.142437	0.068749	0.034462	0.017253		120.2	0.338578	0.185376	0.099535	0.045157	0.02663	0.016918	0.327501	0.187071	0.100305	0.049972	0.025424	0.012824		120.2	0.045518	0.032687	0.026035	0.020111	0.042138	0.0353	0.026117	0.017408
	120.4	0.563158	0.274748	0.138682	0.067989	0.029352	0.015634	0.552844	0.282327	0.142671	0.068863	0.03452	0.017282		120.4	0.338727	0.186225	0.099028	0.044848	0.026391	0.01713	0.327743	0.18724	0.100405	0.050025	0.025452	0.012838		120.4	0.045367	0.033115	0.025936	0.019704	0.042138	0.0353	0.026117	0.017408
	120.6	0.563227	0.275522	0.139343	0.068024	0.029293	0.015973	0.553723	0.282786	0.142906	0.068977	0.034577	0.017311		120.6	0.339069	0.18732	0.098704	0.045644	0.026257	0.017216	0.327984	0.187409	0.100505	0.050077	0.025479	0.012852		120.6	0.045806	0.033233	0.025867	0.019743	0.042138	0.0353	0.026117	0.017408
	120.8	0.563551	0.275434	0.140168	0.067385	0.02967	0.015622	0.554603	0.283245	0.14314	0.06909	0.034634	0.017339		120.8	0.339	0.187712	0.099244	0.04572	0.02578	0.017173	0.328225	0.187578	0.100605	0.050129	0.025506	0.012866		120.8	0.045842	0.03341	0.025809	0.020015	0.042138	0.0353	0.026117	0.017408
	121	0.564772	0.276089	0.140748	0.067406	0.029987	0.015651	0.555482	0.283704	0.143375	0.069204	0.034691	0.017368		121	0.338663	0.188116	0.098516	0.046648	0.026184	0.017439	0.328465	0.187746	0.100705	0.050182	0.025533	0.012879		121	0.045855	0.033474	0.025388	0.020305	0.042138	0.0353	0.026117	0.017408
	121.2	0.565895	0.276385	0.139962	0.067827	0.030391	0.015192	0.556361	0.284163	0.143609	0.069318	0.034748	0.017397		121.2	0.338778	0.188412	0.098013	0.047088	0.025828	0.017369	0.328704	0.187914	0.100804	0.050234	0.025561	0.012893		121.2	0.045446	0.033431	0.025701	0.020517	0.042138	0.0353	0.026117	0.017408
	121.4	0.566921	0.276599	0.140751	0.067163	0.029804	0.015596	0.55724	0.284621	0.143844	0.069432	0.034806	0.017425		121.4	0.339011	0.189455	0.098489	0.046363	0.025453	0.018323	0.328943	0.188082	0.100903	0.050286	0.025588	0.012907		121.4	0.045326	0.033749	0.025719	0.020731	0.042138	0.0353	0.026117	0.017408
	121.6	0.567697	0.27732	0.141147	0.067929	0.029843	0.015451	0.558119	0.28508	0.144078	0.069545	0.034863	0.017454		121.6	0.339214	0.189073	0.098518	0.047125	0.025355	0.018216	0.329182	0.188249	0.101003	0.050338	0.025615	0.012921		121.6	0.044906	0.033998	0.026228	0.020605	0.042138	0.0353	0.026117	0.017408
	121.8	0.569712	0.27793	0.141322	0.068269	0.029963	0.014985	0.558998	0.285539	0.144312	0.069659	0.03492	0.017483		121.8	0.339943	0.189653	0.099028	0.047606	0.025528	0.018287	0.329419	0.188416	0.101102	0.05039	0.025642	0.012935		121.8	0.044937	0.034606	0.026103	0.020242	0.042138	0.0353	0.026117	0.017408
	122	0.570715	0.278764	0.140757	0.068227	0.030089	0.014238	0.559877	0.285998	0.144547	0.069773	0.034977	0.017511		122	0.34004	0.190406	0.0993	0.048376	0.025684	0.017646	0.329657	0.188583	0.101201	0.050442	0.025669	0.012949		122	0.04502	0.034828	0.025984	0.020655	0.042138	0.0353	0.026117	0.017408
	122.2	0.571949	0.279429	0.140863	0.06799	0.029954	0.014742	0.560755	0.286457	0.144781	0.069887	0.035034	0.01754		122.2	0.340335	0.189487	0.099529	0.049216	0.026242	0.018365	0.329893	0.18875	0.101299	0.050494	0.025696	0.012962		122.2	0.04539	0.034139	0.026695	0.020815	0.042138	0.0353	0.026117	0.017408
	122.4	0.572932	0.279972	0.140859	0.068239	0.030129	0.014242	0.561634	0.286915	0.145016	0.070001	0.035092	0.017569		122.4	0.340358	0.189336	0.09999	0.049374	0.026446	0.017973	0.330129	0.188916	0.101398	0.050545	0.025723	0.012976		122.4	0.046127	0.033766	0.02677	0.020977	0.042138	0.0353	0.026117	0.017408
	122.6	0.573671	0.280719	0.140643	0.068193	0.0305	0.014808	0.562512	0.287374	0.14525	0.070114	0.035149	0.017597		122.6	0.340376	0.189194	0.099983	0.049311	0.026962	0.018004	0.330365	0.189082	0.101496	0.050597	0.02575	0.01299		122.6	0.04619	0.033447	0.027375	0.021123	0.042138	0.0353	0.026117	0.017408
	122.8	0.574545	0.280599	0.139917	0.068332	0.030861	0.015255	0.56339	0.287833	0.145484	0.070228	0.035206	0.017626		122.8	0.340097	0.189478	0.099721	0.049467	0.026458	0.017718	0.3306	0.189247	0.101595	0.050649	0.025777	0.013004		122.8	0.045942	0.033531	0.02774	0.021057	0.042138	0.0353	0.026117	0.017408
	123	0.575483	0.281452	0.139917	0.0688	0.030776	0.016055	0.564268	0.288291	0.145719	0.070342	0.035263	0.017655		123	0.340122	0.189892	0.099367	0.049474	0.026093	0.018152	0.330834	0.189413	0.101693	0.0507	0.025803	0.013017		123	0.046305	0.03335	0.027588	0.020606	0.042138	0.0353	0.026117	0.017408
	123.2	0.57686	0.28207	0.13961	0.069215	0.030827	0.016241	0.565146	0.28875	0.145953	0.070456	0.03532	0.017683		123.2	0.340722	0.189851	0.099663	0.049653	0.025713	0.018617	0.331068	0.189578	0.101791	0.050751	0.02583	0.013031		123.2	0.046754	0.033051	0.027672	0.020733	0.042138	0.0353	0.026117	0.017408
	123.4	0.57771	0.281992	0.139617	0.069156	0.031471	0.016583	0.566024	0.289208	0.146187	0.070569	0.035377	0.017712		123.4	0.340718	0.189669	0.099847	0.049225	0.026062	0.018718	0.331301	0.189742	0.101889	0.050803	0.025857	0.013045		123.4	0.046573	0.03325	0.027759	0.021019	0.042138	0.0353	0.026117	0.017408
	123.6	0.578531	0.282358	0.139384	0.06831	0.031976	0.017284	0.566902	0.289667	0.146422	0.070683	0.035435	0.017741		123.6	0.340966	0.189992	0.100093	0.048201	0.026064	0.01887	0.331534	0.189907	0.101986	0.050854	0.025884	0.013058		123.6	0.046691	0.033415	0.027759	0.020375	0.042138	0.0353	0.026117	0.017408
	123.8	0.580227	0.283107	0.139646	0.068027	0.03124	0.017954	0.567779	0.290125	0.146656	0.070797	0.035492	0.017769		123.8	0.341634	0.190445	0.10012	0.048337	0.025565	0.019108	0.331766	0.190071	0.102084	0.050905	0.02591	0.013072		123.8	0.047071	0.032891	0.027206	0.02023	0.042138	0.0353	0.026117	0.017408
	124	0.581107	0.282994	0.139624	0.068223	0.031271	0.017712	0.568657	0.290584	0.14689	0.070911	0.035549	0.017798		124	0.342485	0.190269	0.099876	0.047978	0.025865	0.018722	0.331998	0.190234	0.102181	0.050956	0.025937	0.013085		124	0.046887	0.032354	0.026957	0.02006	0.042138	0.0353	0.026117	0.017408
	124.2	0.582094	0.284007	0.140455	0.068852	0.031168	0.017758	0.569534	0.291042	0.147125	0.071025	0.035606	0.017827		124.2	0.342828	0.190365	0.099667	0.048081	0.025628	0.018693	0.332229	0.190398	0.102278	0.051007	0.025964	0.013099		124.2	0.047291	0.032012	0.0262	0.019215	0.042138	0.0353	0.026117	0.017408
	124.4	0.583017	0.28459	0.141689	0.06897	0.030894	0.017734	0.570411	0.291501	0.147359	0.071138	0.035663	0.017855		124.4	0.34305	0.190882	0.099785	0.048281	0.025116	0.018166	0.332459	0.190561	0.102375	0.051058	0.02599	0.013113		124.4	0.047776	0.032271	0.025537	0.018873	0.042138	0.0353	0.026117	0.017408
	124.6	0.5839	0.284803	0.142543	0.068891	0.030761	0.017508	0.571288	0.291959	0.147593	0.071252	0.035721	0.017884		124.6	0.343746	0.191529	0.100356	0.048494	0.024995	0.017583	0.332689	0.190724	0.102472	0.051109	0.026017	0.013126		124.6	0.048201	0.032294	0.024744	0.019149	0.042138	0.0353	0.026117	0.017408
	124.8	0.58499	0.284921	0.142613	0.069137	0.030385	0.017002	0.572165	0.292417	0.147827	0.071366	0.035778	0.017913		124.8	0.344134	0.191397	0.100441	0.04884	0.024193	0.017078	0.332918	0.190886	0.102569	0.05116	0.026043	0.01314		124.8	0.048035	0.032572	0.024462	0.019089	0.042138	0.0353	0.026117	0.017408
	125	0.585281	0.285699	0.143101	0.069534	0.030279	0.016484	0.573042	0.292875	0.148062	0.07148	0.035835	0.017941		125	0.344085	0.191601	0.10049	0.049191	0.024088	0.016722	0.333147	0.191048	0.102666	0.051211	0.02607	0.013153		125	0.047799	0.03211	0.024454	0.019188	0.042138	0.0353	0.026117	0.017408
	125.2	0.586299	0.286192	0.143507	0.070117	0.030258	0.016622	0.573919	0.293334	0.148296	0.071593	0.035892	0.01797		125.2	0.34427	0.192147	0.100537	0.048764	0.023756	0.017046	0.333375	0.19121	0.102762	0.051262	0.026096	0.013167		125.2	0.047652	0.031995	0.024645	0.018887	0.042138	0.0353	0.026117	0.017408
	125.4	0.587503	0.287303	0.145113	0.070204	0.030299	0.016812	0.574795	0.293792	0.14853	0.071707	0.035949	0.017999		125.4	0.344289	0.192654	0.101354	0.048157	0.024523	0.017218	0.333603	0.191372	0.102858	0.051312	0.026123	0.01318		125.4	0.047402	0.032227	0.024529	0.018843	0.042138	0.0353	0.026117	0.017408
	125.6	0.588321	0.28834	0.145681	0.071356	0.030129	0.016082	0.575672	0.29425	0.148765	0.071821	0.036006	0.018027		125.6	0.344374	0.1926	0.101576	0.049421	0.024417	0.016585	0.33383	0.191533	0.102954	0.051363	0.026149	0.013194		125.6	0.047138	0.032672	0.024231	0.018716	0.042138	0.0353	0.026117	0.017408
	125.8	0.589979	0.288095	0.145732	0.072182	0.030328	0.015704	0.576548	0.294708	0.148999	0.071935	0.036064	0.018056		125.8	0.344577	0.192977	0.101836	0.049689	0.025457	0.016418	0.334057	0.191694	0.10305	0.051413	0.026175	0.013207		125.8	0.047355	0.032603	0.024111	0.018847	0.042138	0.0353	0.026117	0.017408
	126	0.590756	0.288788	0.14542	0.072073	0.031203	0.015863	0.577424	0.295166	0.149233	0.072048	0.036121	0.018085		126	0.345042	0.192872	0.102041	0.050073	0.026097	0.016415	0.334283	0.191855	0.103146	0.051464	0.026202	0.013221		126	0.047435	0.032748	0.024357	0.019289	0.042138	0.0353	0.026117	0.017408
	126.2	0.591245	0.289527	0.146301	0.07212	0.031173	0.015475	0.5783	0.295624	0.149467	0.072162	0.036178	0.018113		126.2	0.345475	0.192594	0.102242	0.050322	0.026384	0.016058	0.334508	0.192015	0.103242	0.051514	0.026228	0.013234		126.2	0.047264	0.032464	0.024762	0.019566	0.042138	0.0353	0.026117	0.017408
	126.4	0.592355	0.289137	0.146916	0.071923	0.031972	0.015814	0.579176	0.296083	0.149701	0.072276	0.036235	0.018142		126.4	0.345807	0.192993	0.10248	0.049946	0.026821	0.015853	0.334733	0.192176	0.103337	0.051564	0.026254	0.013247		126.4	0.047638	0.032657	0.025183	0.019993	0.042138	0.0353	0.026117	0.017408
	126.6	0.592643	0.289719	0.146914	0.071773	0.032768	0.016354	0.580052	0.296541	0.149936	0.07239	0.036292	0.018171		126.6	0.345115	0.192968	0.102617	0.050573	0.026971	0.016689	0.334957	0.192335	0.103433	0.051615	0.02628	0.013261		126.6	0.047312	0.032628	0.026107	0.020376	0.042138	0.0353	0.026117	0.017408
	126.8	0.593537	0.289486	0.147006	0.072022	0.033174	0.016016	0.580928	0.296999	0.15017	0.072503	0.03635	0.018199		126.8	0.344894	0.192787	0.102655	0.049949	0.026431	0.017272	0.335181	0.192495	0.103528	0.051665	0.026306	0.013274		126.8	0.046706	0.033068	0.02603	0.02071	0.042138	0.0353	0.026117	0.017408
	127	0.594387	0.289899	0.14655	0.07228	0.03347	0.015774	0.581803	0.297456	0.150404	0.072617	0.036407	0.018228		127	0.345356	0.192735	0.102269	0.050043	0.026646	0.01792	0.335405	0.192654	0.103623	0.051715	0.026332	0.013287		127	0.046907	0.032601	0.026179	0.020853	0.042138	0.0353	0.026117	0.017408
	127.2	0.595112	0.290453	0.146175	0.072726	0.033865	0.015751	0.582679	0.297914	0.150638	0.072731	0.036464	0.018257		127.2	0.345479	0.192983	0.102345	0.050206	0.02746	0.018505	0.335627	0.192813	0.103718	0.051765	0.026359	0.013301		127.2	0.046899	0.032567	0.02663	0.020991	0.042138	0.0353	0.026117	0.017408
	127.4	0.59581	0.290961	0.146656	0.072684	0.034302	0.015874	0.583554	0.298372	0.150872	0.072844	0.036521	0.018285		127.4	0.345722	0.19306	0.101777	0.049578	0.028046	0.018562	0.33585	0.192972	0.103813	0.051815	0.026385	0.013314		127.4	0.046753	0.032497	0.026994	0.021245	0.042138	0.0353	0.026117	0.017408
	127.6	0.597172	0.291407	0.147202	0.072065	0.033808	0.015913	0.584429	0.29883	0.151107	0.072958	0.036578	0.018314		127.6	0.34671	0.193858	0.101704	0.048824	0.028512	0.01812	0.336071	0.19313	0.103907	0.051864	0.026411	0.013327		127.6	0.046829	0.032159	0.027315	0.020791	0.042138	0.0353	0.026117	0.017408
	127.8	0.599125	0.292109	0.147901	0.072349	0.033051	0.016025	0.585304	0.299288	0.151341	0.073072	0.036635	0.018343		127.8	0.347332	0.194339	0.101578	0.049424	0.028805	0.018176	0.336293	0.193288	0.104002	0.051914	0.026437	0.013341		127.8	0.046922	0.031526	0.027253	0.02031	0.042138	0.0353	0.026117	0.017408
	128	0.599877	0.292758	0.148283	0.073177	0.032836	0.016005	0.586179	0.299746	0.151575	0.073186	0.036693	0.018371		128	0.347771	0.194131	0.101755	0.049406	0.029258	0.017958	0.336513	0.193446	0.104096	0.051964	0.026463	0.013354		128	0.046603	0.030933	0.027324	0.020121	0.042138	0.0353	0.026117	0.017408
	128.2	0.600657	0.293379	0.148973	0.07325	0.032435	0.016198	0.587054	0.300203	0.151809	0.073299	0.03675	0.0184		128.2	0.347794	0.194412	0.10219	0.049814	0.028891	0.017566	0.336733	0.193603	0.10419	0.052014	0.026488	0.013367		128.2	0.046719	0.031102	0.026977	0.019806	0.042138	0.0353	0.026117	0.017408
	128.4	0.601667	0.293562	0.149232	0.072565	0.031642	0.015982	0.587929	0.300661	0.152043	0.073413	0.036807	0.018429		128.4	0.347767	0.194577	0.102465	0.049657	0.028548	0.01685	0.336953	0.193761	0.104285	0.052063	0.026514	0.01338		128.4	0.047079	0.03115	0.027443	0.019435	0.042138	0.0353	0.026117	0.017408
	128.6	0.602794	0.293806	0.148973	0.072312	0.0314	0.015761	0.588803	0.301119	0.152277	0.073527	0.036864	0.018457		128.6	0.34877	0.194951	0.102496	0.049925	0.028578	0.017214	0.337172	0.193918	0.104378	0.052113	0.02654	0.013393		128.6	0.046695	0.031613	0.027361	0.019315	0.042138	0.0353	0.026117	0.017408
	128.8	0.603801	0.294458	0.148992	0.072475	0.031316	0.015446	0.589678	0.301577	0.152511	0.073641	0.036921	0.018486		128.8	0.349153	0.195046	0.102191	0.049606	0.02846	0.017034	0.337391	0.194074	0.104472	0.052162	0.026566	0.013407		128.8	0.046666	0.031733	0.027641	0.018713	0.042138	0.0353	0.026117	0.017408
	129	0.604061	0.295286	0.14946	0.072516	0.031478	0.0157	0.590552	0.302034	0.152746	0.073754	0.036978	0.018515		129	0.348933	0.19528	0.102391	0.049854	0.02901	0.017331	0.337609	0.19423	0.104566	0.052211	0.026592	0.01342		129	0.046727	0.031608	0.027703	0.018552	0.042138	0.0353	0.026117	0.017408
	129.2	0.606011	0.29584	0.149606	0.072555	0.032375	0.016696	0.591426	0.302492	0.15298	0.073868	0.037036	0.018543		129.2	0.349435	0.195657	0.102545	0.049844	0.029485	0.018006	0.337826	0.194387	0.104659	0.052261	0.026617	0.013433		129.2	0.046694	0.032465	0.028061	0.018123	0.042138	0.0353	0.026117	0.017408
	129.4	0.607054	0.296691	0.150082	0.072619	0.032324	0.01646	0.592301	0.302949	0.153214	0.073982	0.037093	0.018572		129.4	0.35017	0.196364	0.103026	0.049532	0.030003	0.017812	0.338043	0.194542	0.104753	0.05231	0.026643	0.013446		129.4	0.04656	0.03274	0.028117	0.018367	0.042138	0.0353	0.026117	0.017408
	129.6	0.608414	0.297213	0.15001	0.072012	0.032346	0.016601	0.593174	0.303407	0.153448	0.074095	0.03715	0.018601		129.6	0.350988	0.19687	0.102191	0.049961	0.02897	0.017561	0.338259	0.194698	0.104846	0.052359	0.026669	0.013459		129.6	0.046732	0.03295	0.027704	0.018637	0.042138	0.0353	0.026117	0.017408
	129.8	0.609508	0.297464	0.149968	0.071612	0.033078	0.017066	0.594048	0.303864	0.153682	0.074209	0.037207	0.018629		129.8	0.351395	0.197662	0.102284	0.050097	0.029055	0.017744	0.338475	0.194853	0.104939	0.052408	0.026694	0.013472		129.8	0.046354	0.032993	0.027933	0.018625	0.042138	0.0353	0.026117	0.017408
	130	0.610041	0.298279	0.149972	0.070992	0.033497	0.017093	0.594922	0.304322	0.153916	0.074323	0.037264	0.018658		130	0.351797	0.197314	0.102143	0.050485	0.028737	0.017586	0.338691	0.195008	0.105032	0.052457	0.02672	0.013485		130	0.046113	0.033295	0.028183	0.018427	0.042138	0.0353	0.026117	0.017408
	130.2	0.610688	0.298872	0.150549	0.071223	0.032886	0.016979	0.595796	0.304779	0.15415	0.074437	0.037321	0.018687		130.2	0.351744	0.197832	0.102083	0.050263	0.02758	0.017745	0.338906	0.195162	0.105124	0.052506	0.026746	0.013498		130.2	0.045926	0.033261	0.028322	0.018376	0.042138	0.0353	0.026117	0.017408
	130.4	0.61212	0.299455	0.150496	0.070872	0.033562	0.018366	0.596669	0.305237	0.154384	0.07455	0.037379	0.018715		130.4	0.352063	0.198591	0.102076	0.049971	0.02739	0.018429	0.33912	0.195317	0.105217	0.052555	0.026771	0.013511		130.4	0.046157	0.03369	0.028365	0.018824	0.042138	0.0353	0.026117	0.017408
	130.6	0.612406	0.299981	0.150767	0.070944	0.033501	0.018128	0.597542	0.305694	0.154618	0.074664	0.037436	0.018744		130.6	0.352158	0.198395	0.102273	0.050132	0.026757	0.018945	0.339334	0.195471	0.105309	0.052604	0.026797	0.013524		130.6	0.045931	0.033856	0.028349	0.019319	0.042138	0.0353	0.026117	0.017408
	130.8	0.613198	0.299938	0.150963	0.071108	0.033218	0.017882	0.598416	0.306151	0.154852	0.074778	0.037493	0.018773		130.8	0.352608	0.198682	0.102401	0.049111	0.026029	0.019295	0.339547	0.195624	0.105402	0.052652	0.026822	0.013537		130.8	0.045378	0.034092	0.027816	0.019734	0.042138	0.0353	0.026117	0.017408
	131	0.613804	0.300146	0.151417	0.071467	0.032862	0.018262	0.599289	0.306609	0.155086	0.074891	0.03755	0.018801		131	0.352679	0.199193	0.102913	0.049076	0.025856	0.019719	0.33976	0.195778	0.105494	0.052701	0.026847	0.01355		131	0.045691	0.033613	0.02753	0.019742	0.042138	0.0353	0.026117	0.017408
	131.2	0.61457	0.300506	0.152213	0.071644	0.03273	0.018485	0.600162	0.307066	0.15532	0.075005	0.037607	0.01883		131.2	0.352651	0.199722	0.10379	0.049244	0.026256	0.019719	0.339972	0.195931	0.105586	0.052749	0.026873	0.013563		131.2	0.045675	0.033323	0.027483	0.019632	0.042138	0.0353	0.026117	0.017408
	131.4	0.615576	0.300643	0.153252	0.07186	0.032674	0.018771	0.601034	0.307523	0.155554	0.075119	0.037664	0.018859		131.4	0.353067	0.2002	0.104123	0.048907	0.026471	0.019305	0.340184	0.196084	0.105678	0.052798	0.026898	0.013576		131.4	0.045775	0.033394	0.027426	0.020595	0.042138	0.0353	0.026117	0.017408
	131.6	0.616591	0.301004	0.153771	0.072285	0.032207	0.019072	0.601907	0.30798	0.155788	0.075232	0.037722	0.018887		131.6	0.353178	0.201131	0.104815	0.049037	0.026849	0.018971	0.340395	0.196236	0.105769	0.052846	0.026923	0.013589		131.6	0.045983	0.033173	0.026978	0.02078	0.042138	0.0353	0.026117	0.017408
	131.8	0.617275	0.301991	0.153406	0.073193	0.032255	0.019276	0.60278	0.308438	0.156022	0.075346	0.037779	0.018916		131.8	0.352903	0.201301	0.105185	0.049594	0.027663	0.01902	0.340606	0.196389	0.105861	0.052895	0.026949	0.013602		131.8	0.045823	0.032627	0.026601	0.020669	0.042138	0.0353	0.026117	0.017408
	132	0.618702	0.301915	0.153555	0.074009	0.032283	0.019553	0.603652	0.308895	0.156256	0.07546	0.037836	0.018945		132	0.353423	0.201261	0.106268	0.049921	0.027544	0.019479	0.340816	0.196541	0.105952	0.052943	0.026974	0.013615		132	0.045162	0.032371	0.026591	0.021095	0.042138	0.0353	0.026117	0.017408
	132.2	0.619654	0.30254	0.153778	0.074077	0.03292	0.01957	0.604525	0.309352	0.15649	0.075573	0.037893	0.018973		132.2	0.353694	0.201444	0.107093	0.050232	0.02801	0.019332	0.341026	0.196693	0.106043	0.052991	0.026999	0.013628		132.2	0.045076	0.03253	0.026729	0.021441	0.042138	0.0353	0.026117	0.017408
	132.4	0.620933	0.303113	0.154339	0.074016	0.033102	0.019525	0.605397	0.309809	0.156724	0.075687	0.03795	0.019002		132.4	0.354099	0.20155	0.107493	0.05028	0.028182	0.019006	0.341235	0.196844	0.106135	0.053039	0.027024	0.013641		132.4	0.044952	0.033102	0.026441	0.021623	0.042138	0.0353	0.026117	0.017408
	132.6	0.621926	0.302893	0.154732	0.07479	0.03341	0.019124	0.606269	0.310266	0.156958	0.075801	0.038007	0.019031		132.6	0.354643	0.201014	0.107441	0.050967	0.028589	0.019169	0.341444	0.196995	0.106226	0.053088	0.027049	0.013654		132.6	0.045068	0.033686	0.026192	0.021595	0.042138	0.0353	0.026117	0.017408
	132.8	0.622768	0.302791	0.154961	0.074975	0.033893	0.01846	0.607141	0.310723	0.157192	0.075915	0.038065	0.019059		132.8	0.355321	0.200541	0.10801	0.051039	0.028852	0.018281	0.341652	0.197146	0.106316	0.053136	0.027075	0.013667		132.8	0.045366	0.033415	0.026412	0.021894	0.042138	0.0353	0.026117	0.017408
	133	0.62371	0.303158	0.155221	0.074711	0.034555	0.01863	0.608013	0.31118	0.157426	0.076028	0.038122	0.019088		133	0.355601	0.199987	0.107992	0.051277	0.028967	0.018023	0.34186	0.197297	0.106407	0.053184	0.0271	0.013679		133	0.045296	0.0334	0.026604	0.021717	0.042138	0.0353	0.026117	0.017408
	133.2	0.625798	0.303875	0.155592	0.074801	0.034975	0.018624	0.608884	0.311637	0.15766	0.076142	0.038179	0.019117		133.2	0.356318	0.200624	0.108146	0.051339	0.029525	0.017486	0.342067	0.197447	0.106498	0.053231	0.027125	0.013692		133.2	0.04548	0.033334	0.026697	0.021919	0.042138	0.0353	0.026117	0.017408
	133.4	0.627122	0.304594	0.155839	0.074466	0.034921	0.017696	0.609756	0.312094	0.157894	0.076256	0.038236	0.019145		133.4	0.357139	0.200641	0.108374	0.051532	0.029452	0.016963	0.342274	0.197597	0.106588	0.053279	0.02715	0.013705		133.4	0.045731	0.032643	0.026782	0.022483	0.042138	0.0353	0.026117	0.017408
	133.6	0.628784	0.30578	0.155625	0.073829	0.035214	0.018322	0.610628	0.312551	0.158128	0.076369	0.038293	0.019174		133.6	0.357547	0.200576	0.107777	0.052082	0.029108	0.017724	0.34248	0.197747	0.106678	0.053327	0.027175	0.013718		133.6	0.045906	0.03268	0.026478	0.022368	0.042138	0.0353	0.026117	0.017408
	133.8	0.629285	0.306527	0.155608	0.073804	0.034787	0.017756	0.611499	0.313008	0.158362	0.076483	0.03835	0.019203		133.8	0.357329	0.200464	0.108073	0.052299	0.029014	0.018193	0.342686	0.197896	0.106768	0.053375	0.0272	0.013731		133.8	0.045562	0.032467	0.026913	0.021827	0.042138	0.0353	0.026117	0.017408
	134	0.630425	0.306614	0.155892	0.073842	0.035287	0.017842	0.61237	0.313464	0.158596	0.076597	0.038408	0.019231		134	0.357633	0.199401	0.107651	0.052397	0.029731	0.018189	0.342891	0.198046	0.106858	0.053422	0.027224	0.013743		134	0.045883	0.03287	0.026891	0.021255	0.042138	0.0353	0.026117	0.017408
	134.2	0.631119	0.3071	0.155936	0.074415	0.03544	0.018648	0.613241	0.313921	0.158829	0.07671	0.038465	0.01926		134.2	0.357152	0.199584	0.107781	0.052628	0.028917	0.018835	0.343096	0.198195	0.106948	0.05347	0.027249	0.013756		134.2	0.045856	0.032623	0.026869	0.021544	0.042138	0.0353	0.026117	0.017408
	134.4	0.631445	0.307248	0.156447	0.07443	0.035703	0.019182	0.614112	0.314378	0.159063	0.076824	0.038522	0.019289		134.4	0.356451	0.200012	0.107546	0.052498	0.029392	0.018794	0.3433	0.198343	0.107038	0.053517	0.027274	0.013769		134.4	0.045567	0.032731	0.026407	0.021823	0.042138	0.0353	0.026117	0.017408
	134.6	0.631792	0.307408	0.157005	0.074375	0.035324	0.019003	0.614983	0.314835	0.159297	0.076938	0.038579	0.019317		134.6	0.356651	0.199905	0.107434	0.052396	0.028372	0.019319	0.343504	0.198492	0.107128	0.053565	0.027299	0.013781		134.6	0.045958	0.032515	0.026252	0.021806	0.042138	0.0353	0.026117	0.017408
	134.8	0.632191	0.307869	0.156865	0.074066	0.035092	0.01844	0.615854	0.315291	0.159531	0.077051	0.038636	0.019346		134.8	0.356256	0.200536	0.107533	0.052115	0.027792	0.019718	0.343707	0.19864	0.107217	0.053612	0.027324	0.013794		134.8	0.045727	0.031927	0.025722	0.021397	0.042138	0.0353	0.026117	0.017408
	135	0.632177	0.308486	0.157026	0.074384	0.034922	0.018845	0.616724	0.315748	0.159765	0.077165	0.038693	0.019374		135	0.355842	0.201206	0.107629	0.051983	0.027884	0.020436	0.34391	0.198788	0.107306	0.053659	0.027348	0.013807		135	0.045828	0.031224	0.025263	0.020673	0.042138	0.0353	0.026117	0.017408
	135.2	0.633036	0.309098	0.15714	0.074503	0.034449	0.018846	0.617595	0.316205	0.159999	0.077279	0.038751	0.019403		135.2	0.356066	0.201953	0.107977	0.05257	0.027729	0.021085	0.344112	0.198935	0.107395	0.053707	0.027373	0.013819		135.2	0.045742	0.03155	0.025328	0.020314	0.042138	0.0353	0.026117	0.017408
	135.4	0.633369	0.310123	0.1573	0.075586	0.03423	0.019259	0.618465	0.316661	0.160233	0.077392	0.038808	0.019432		135.4	0.356041	0.202564	0.107945	0.052807	0.027696	0.021576	0.344314	0.199083	0.107484	0.053754	0.027398	0.013832		135.4	0.045806	0.031582	0.025104	0.020751	0.042138	0.0353	0.026117	0.017408
	135.6	0.634378	0.310786	0.156754	0.075799	0.034442	0.019142	0.619335	0.317118	0.160466	0.077506	0.038865	0.01946		135.6	0.356516	0.203173	0.108255	0.052486	0.02778	0.021818	0.344515	0.19923	0.107573	0.053801	0.027422	0.013845		135.6	0.045514	0.031316	0.024776	0.020354	0.042138	0.0353	0.026117	0.017408
	135.8	0.635467	0.311743	0.156237	0.076028	0.034851	0.019338	0.620206	0.317574	0.1607	0.077619	0.038922	0.019489		135.8	0.35716	0.203404	0.108398	0.05259	0.028162	0.022108	0.344716	0.199376	0.107662	0.053848	0.027447	0.013857		135.8	0.045405	0.031393	0.0247	0.020277	0.042138	0.0353	0.026117	0.017408
	136	0.637003	0.311866	0.156214	0.076364	0.034804	0.019576	0.621076	0.318031	0.160934	0.077733	0.038979	0.019518		136	0.358031	0.203229	0.108803	0.052836	0.027645	0.022127	0.344916	0.199523	0.107751	0.053895	0.027472	0.01387		136	0.045367	0.031571	0.02478	0.020187	0.042138	0.0353	0.026117	0.017408
	136.2	0.637737	0.312584	0.156987	0.075794	0.034835	0.019029	0.621945	0.318487	0.161168	0.077847	0.039036	0.019546		136.2	0.358622	0.203346	0.109135	0.052297	0.028302	0.021497	0.345116	0.199669	0.107839	0.053942	0.027496	0.013882		136.2	0.045447	0.032058	0.025375	0.020389	0.042138	0.0353	0.026117	0.017408
	136.4	0.638466	0.313333	0.157911	0.07576	0.034849	0.018925	0.622815	0.318944	0.161402	0.07796	0.039093	0.019575		136.4	0.358985	0.20329	0.109361	0.051529	0.028243	0.020843	0.345316	0.199815	0.107927	0.053988	0.027521	0.013895		136.4	0.045446	0.032503	0.025392	0.020439	0.042138	0.0353	0.026117	0.017408
	136.6	0.639452	0.313486	0.158253	0.076102	0.035321	0.018702	0.623685	0.3194	0.161635	0.078074	0.039151	0.019604		136.6	0.359682	0.2033	0.109716	0.051803	0.02909	0.020322	0.345515	0.199961	0.108016	0.054035	0.027545	0.013907		136.6	0.045652	0.032569	0.025911	0.01966	0.042138	0.0353	0.026117	0.017408
	136.8	0.641445	0.3135	0.158297	0.076286	0.035618	0.018721	0.624554	0.319856	0.161869	0.078188	0.039208	0.019632		136.8	0.36109	0.20339	0.109808	0.051442	0.029373	0.019899	0.345713	0.200106	0.108104	0.054082	0.02757	0.01392		136.8	0.045952	0.032007	0.026393	0.019767	0.042138	0.0353	0.026117	0.017408
	137	0.642972	0.314792	0.158901	0.076408	0.036172	0.01865	0.625424	0.320313	0.162103	0.078301	0.039265	0.019661		137	0.36068	0.203618	0.109637	0.051612	0.029923	0.019551	0.345911	0.200251	0.108191	0.054128	0.027594	0.013932		137	0.046241	0.032512	0.026769	0.01947	0.042138	0.0353	0.026117	0.017408
	137.2	0.64468	0.315985	0.158919	0.076962	0.035554	0.018204	0.626293	0.320769	0.162337	0.078415	0.039322	0.01969		137.2	0.361133	0.204482	0.10971	0.051876	0.030124	0.018996	0.346108	0.200396	0.108279	0.054175	0.027618	0.013945		137.2	0.046719	0.032992	0.026982	0.02032	0.042138	0.0353	0.026117	0.017408
	137.4	0.645565	0.316615	0.159087	0.076733	0.035183	0.018435	0.627162	0.321225	0.162571	0.078529	0.039379	0.019718		137.4	0.362007	0.204124	0.109281	0.051793	0.029897	0.01895	0.346305	0.200541	0.108367	0.054221	0.027643	0.013957		137.4	0.046675	0.032664	0.027701	0.020803	0.042138	0.0353	0.026117	0.017408
	137.6	0.647275	0.316783	0.159572	0.076479	0.035297	0.019305	0.628031	0.321681	0.162804	0.078642	0.039436	0.019747		137.6	0.36225	0.204075	0.109359	0.051281	0.029864	0.019602	0.346502	0.200685	0.108454	0.054268	0.027667	0.01397		137.6	0.046454	0.032896	0.027823	0.021171	0.042138	0.0353	0.026117	0.017408
	137.8	0.648787	0.317029	0.15956	0.076917	0.034959	0.018787	0.6289	0.322138	0.163038	0.078756	0.039493	0.019776		137.8	0.36215	0.204018	0.109135	0.05124	0.029445	0.019725	0.346698	0.200829	0.108542	0.054314	0.027691	0.013982		137.8	0.046243	0.033141	0.028112	0.021192	0.042138	0.0353	0.026117	0.017408
	138	0.650116	0.317107	0.160039	0.077518	0.036076	0.019342	0.629769	0.322594	0.163272	0.07887	0.039551	0.019804		138	0.362497	0.204089	0.108943	0.052266	0.029995	0.019016	0.346894	0.200973	0.108629	0.05436	0.027715	0.013994		138	0.046406	0.033166	0.027795	0.021734	0.042138	0.0353	0.026117	0.017408
	138.2	0.651389	0.318114	0.160157	0.078404	0.035662	0.019101	0.630637	0.32305	0.163505	0.078983	0.039608	0.019833		138.2	0.36253	0.204875	0.108853	0.0533	0.029585	0.018606	0.347089	0.201117	0.108716	0.054407	0.02774	0.014007		138.2	0.046236	0.032389	0.027793	0.022224	0.042138	0.0353	0.026117	0.017408
	138.4	0.652679	0.318327	0.160665	0.078967	0.035193	0.018455	0.631506	0.323506	0.163739	0.079097	0.039665	0.019862		138.4	0.362623	0.205232	0.108282	0.053513	0.029613	0.018148	0.347283	0.20126	0.108803	0.054453	0.027764	0.014019		138.4	0.046296	0.032404	0.0275	0.022375	0.042138	0.0353	0.026117	0.017408
	138.6	0.653356	0.318772	0.160787	0.079534	0.034871	0.018007	0.632374	0.323962	0.163973	0.07921	0.039722	0.01989		138.6	0.363181	0.205175	0.108483	0.054049	0.028666	0.017758	0.347477	0.201403	0.10889	0.054499	0.027788	0.014031		138.6	0.046477	0.032011	0.027614	0.021921	0.042138	0.0353	0.026117	0.017408
	138.8	0.654303	0.319163	0.161584	0.079853	0.035054	0.017644	0.633242	0.324418	0.164207	0.079324	0.039779	0.019919		138.8	0.363386	0.205652	0.109022	0.054986	0.029277	0.018267	0.347671	0.201546	0.108976	0.054545	0.027812	0.014044		138.8	0.046483	0.031741	0.027074	0.021232	0.042138	0.0353	0.026117	0.017408
	139	0.654986	0.319415	0.161424	0.080553	0.035241	0.017604	0.634111	0.324874	0.16444	0.079438	0.039836	0.019948		139	0.36362	0.205745	0.109255	0.055146	0.02941	0.019107	0.347864	0.201688	0.109063	0.054591	0.027836	0.014056		139	0.046455	0.031744	0.026969	0.020989	0.042138	0.0353	0.026117	0.017408
	139.2	0.655964	0.319719	0.161726	0.08082	0.035011	0.017771	0.634979	0.32533	0.164674	0.079551	0.039894	0.019976		139.2	0.364199	0.20581	0.109848	0.055742	0.02894	0.02002	0.348057	0.20183	0.109149	0.054637	0.02786	0.014068		139.2	0.046297	0.031795	0.026804	0.020558	0.042138	0.0353	0.026117	0.017408
	139.4	0.656622	0.320243	0.161856	0.081431	0.035569	0.018305	0.635846	0.325786	0.164908	0.079665	0.039951	0.020005		139.4	0.364781	0.205895	0.11034	0.055923	0.028809	0.020557	0.348249	0.201972	0.109235	0.054682	0.027884	0.014081		139.4	0.046339	0.03148	0.026436	0.020689	0.042138	0.0353	0.026117	0.017408
	139.6	0.657533	0.320054	0.161892	0.081294	0.035561	0.018543	0.636714	0.326242	0.165141	0.079778	0.040008	0.020034		139.6	0.365147	0.20592	0.11075	0.055749	0.028629	0.02058	0.348441	0.202114	0.109321	0.054728	0.027908	0.014093		139.6	0.046871	0.031883	0.025864	0.020426	0.042138	0.0353	0.026117	0.017408
	139.8	0.657842	0.320568	0.162374	0.081286	0.035346	0.019018	0.637582	0.326698	0.165375	0.079892	0.040065	0.020062		139.8	0.3658	0.206585	0.111079	0.055987	0.027938	0.02104	0.348633	0.202255	0.109407	0.054774	0.027932	0.014105		139.8	0.047077	0.031953	0.025842	0.02018	0.042138	0.0353	0.026117	0.017408
	140	0.658676	0.321306	0.162967	0.081112	0.035328	0.019691	0.638449	0.327154	0.165609	0.080006	0.040122	0.020091		140	0.366204	0.206846	0.111587	0.055646	0.027438	0.021885	0.348823	0.202397	0.109493	0.054819	0.027956	0.014117		140	0.046954	0.031768	0.025838	0.019896	0.042138	0.0353	0.026117	0.017408
	140.2	0.659469	0.322201	0.163438	0.080968	0.03457	0.020128	0.639317	0.327609	0.165842	0.080119	0.040179	0.02012		140.2	0.366059	0.207289	0.112059	0.055332	0.027341	0.022558	0.349014	0.202538	0.109579	0.054865	0.02798	0.01413		140.2	0.046316	0.032183	0.025886	0.019817	0.042138	0.0353	0.026117	0.017408
	140.4	0.660023	0.323262	0.163537	0.08133	0.034482	0.02084	0.640184	0.328065	0.166076	0.080233	0.040236	0.020148		140.4	0.365527	0.208195	0.112555	0.054948	0.027192	0.02291	0.349204	0.202678	0.109665	0.05491	0.028004	0.014142		140.4	0.045837	0.032465	0.025705	0.019403	0.042138	0.0353	0.026117	0.017408
	140.6	0.661062	0.323476	0.163737	0.081424	0.034683	0.021099	0.641051	0.328521	0.16631	0.080346	0.040294	0.020177		140.6	0.365755	0.208625	0.113057	0.055564	0.027101	0.022911	0.349393	0.202819	0.10975	0.054956	0.028027	0.014154		140.6	0.04599	0.032591	0.025665	0.019167	0.042138	0.0353	0.026117	0.017408
	140.8	0.662035	0.323598	0.163481	0.081454	0.034128	0.021266	0.641918	0.328977	0.166543	0.08046	0.040351	0.020206		140.8	0.365712	0.208778	0.112671	0.055005	0.026754	0.023159	0.349583	0.202959	0.109835	0.055001	0.028051	0.014166		140.8	0.04626	0.032643	0.025724	0.019436	0.042138	0.0353	0.026117	0.017408
	141	0.662419	0.324782	0.164011	0.081583	0.0344	0.020899	0.642785	0.329432	0.166777	0.080574	0.040408	0.020234		141	0.36503	0.209288	0.113096	0.054499	0.02701	0.022946	0.349771	0.203099	0.10992	0.055047	0.028075	0.014178		141	0.046326	0.033147	0.025536	0.020224	0.042138	0.0353	0.026117	0.017408
	141.2	0.663541	0.324791	0.163913	0.081143	0.033972	0.021002	0.643652	0.329888	0.16701	0.080687	0.040465	0.020263		141.2	0.365739	0.209334	0.113011	0.053556	0.0269	0.022964	0.349959	0.203238	0.110005	0.055092	0.028099	0.014191		141.2	0.046105	0.032829	0.025321	0.020706	0.042138	0.0353	0.026117	0.017408
	141.4	0.663755	0.324722	0.163612	0.080646	0.033958	0.021407	0.644519	0.330344	0.167244	0.080801	0.040522	0.020292		141.4	0.365726	0.209351	0.112399	0.053073	0.026816	0.022876	0.350147	0.203378	0.11009	0.055137	0.028122	0.014203		141.4	0.045818	0.03232	0.025747	0.020758	0.042138	0.0353	0.026117	0.017408
	141.6	0.665192	0.325197	0.163833	0.080175	0.03371	0.021032	0.645385	0.330799	0.167478	0.080914	0.040579	0.02032		141.6	0.365469	0.209144	0.113027	0.052516	0.026597	0.022493	0.350334	0.203517	0.110175	0.055182	0.028146	0.014215		141.6	0.045308	0.032538	0.025623	0.020989	0.042138	0.0353	0.026117	0.017408
	141.8	0.666526	0.325922	0.164067	0.080289	0.033509	0.020005	0.646252	0.331255	0.167711	0.081028	0.040636	0.020349		141.8	0.36541	0.209541	0.112847	0.053112	0.026814	0.021845	0.350521	0.203655	0.11026	0.055227	0.02817	0.014227		141.8	0.045281	0.032215	0.025763	0.020616	0.042138	0.0353	0.026117	0.017408
	142	0.667507	0.326379	0.164201	0.079827	0.034117	0.019956	0.647118	0.33171	0.167945	0.081142	0.040694	0.020378		142	0.365844	0.209839	0.112759	0.05363	0.027638	0.02113	0.350707	0.203794	0.110344	0.055272	0.028193	0.014239		142	0.045282	0.031695	0.025736	0.020609	0.042138	0.0353	0.026117	0.017408
	142.2	0.668779	0.327182	0.164457	0.079639	0.033982	0.019121	0.647984	0.332166	0.168178	0.081255	0.040751	0.020406		142.2	0.365568	0.20997	0.112447	0.053713	0.027999	0.020428	0.350893	0.203932	0.110429	0.055317	0.028217	0.014251		142.2	0.04516	0.031364	0.026005	0.02026	0.042138	0.0353	0.026117	0.017408
	142.4	0.669684	0.327335	0.165017	0.079746	0.034465	0.018879	0.64885	0.332621	0.168412	0.081369	0.040808	0.020435		142.4	0.36532	0.20997	0.112802	0.053856	0.028464	0.019881	0.351079	0.20407	0.110513	0.055362	0.02824	0.014263		142.4	0.045724	0.031782	0.026153	0.020308	0.042138	0.0353	0.026117	0.017408
	142.6	0.670661	0.327749	0.165372	0.079758	0.034984	0.018973	0.649716	0.333077	0.168645	0.081482	0.040865	0.020463		142.6	0.365725	0.210806	0.113243	0.053712	0.0288	0.019329	0.351264	0.204208	0.110597	0.055407	0.028264	0.014275		142.6	0.045689	0.031595	0.026688	0.019858	0.042138	0.0353	0.026117	0.017408
	142.8	0.671996	0.328161	0.165332	0.079603	0.035858	0.018993	0.650582	0.333532	0.168879	0.081596	0.040922	0.020492		142.8	0.366427	0.211028	0.112896	0.054192	0.029725	0.019669	0.351448	0.204346	0.110681	0.055451	0.028287	0.014287		142.8	0.046022	0.031554	0.027079	0.019802	0.042138	0.0353	0.026117	0.017408
	143	0.672737	0.327488	0.16508	0.079239	0.036148	0.018361	0.651447	0.333987	0.169112	0.08171	0.040979	0.020521		143	0.366708	0.210545	0.112468	0.05416	0.029768	0.019916	0.351633	0.204483	0.110765	0.055496	0.028311	0.014299		143	0.046254	0.031579	0.02765	0.019428	0.042138	0.0353	0.026117	0.017408
	143.2	0.673531	0.328118	0.165823	0.079193	0.036493	0.018239	0.652313	0.334443	0.169346	0.081823	0.041036	0.020549		143.2	0.366748	0.211218	0.112837	0.054567	0.029725	0.02003	0.351816	0.20462	0.110848	0.05554	0.028334	0.014311		143.2	0.046396	0.031654	0.027472	0.019223	0.042138	0.0353	0.026117	0.017408
	143.4	0.674417	0.328465	0.165975	0.078909	0.037694	0.018333	0.653178	0.334898	0.169579	0.081937	0.041093	0.020578		143.4	0.367061	0.211339	0.113253	0.053885	0.030017	0.019976	0.351999	0.204757	0.110932	0.055585	0.028357	0.014323		143.4	0.046571	0.031946	0.027246	0.019313	0.042138	0.0353	0.026117	0.017408
	143.6	0.675179	0.329	0.165978	0.079423	0.037963	0.018416	0.654044	0.335353	0.169813	0.08205	0.041151	0.020607		143.6	0.366631	0.211375	0.112622	0.053977	0.029838	0.020044	0.352182	0.204893	0.111015	0.055629	0.028381	0.014335		143.6	0.047053	0.032254	0.026998	0.019112	0.042138	0.0353	0.026117	0.017408
	143.8	0.676349	0.329711	0.166233	0.079635	0.038874	0.018525	0.654909	0.335808	0.170046	0.082164	0.041208	0.020635		143.8	0.367455	0.211506	0.112357	0.053968	0.029818	0.020174	0.352365	0.20503	0.111099	0.055674	0.028404	0.014347		143.8	0.046711	0.032133	0.026886	0.01901	0.042138	0.0353	0.026117	0.017408
	144	0.677638	0.330468	0.166042	0.080129	0.038826	0.018938	0.655774	0.336264	0.17028	0.082277	0.041265	0.020664		144	0.367478	0.211544	0.112308	0.053946	0.02995	0.019931	0.352546	0.205166	0.111182	0.055718	0.028427	0.014359		144	0.046848	0.032353	0.026286	0.01936	0.042138	0.0353	0.026117	0.017408
	144.2	0.678635	0.331311	0.166366	0.080662	0.038634	0.01921	0.656639	0.336719	0.170513	0.082391	0.041322	0.020693		144.2	0.367363	0.212354	0.112528	0.054207	0.02996	0.019972	0.352728	0.205302	0.111265	0.055762	0.02845	0.014371		144.2	0.046678	0.032605	0.026256	0.019396	0.042138	0.0353	0.026117	0.017408
	144.4	0.679519	0.332233	0.166445	0.080991	0.038457	0.019318	0.657504	0.337174	0.170747	0.082505	0.041379	0.020721		144.4	0.36776	0.212878	0.112555	0.054163	0.029917	0.020139	0.352909	0.205437	0.111348	0.055807	0.028474	0.014383		144.4	0.046543	0.032945	0.025604	0.019618	0.042138	0.0353	0.026117	0.017408
	144.6	0.680466	0.332577	0.166675	0.080704	0.038888	0.019166	0.658368	0.337629	0.17098	0.082618	0.041436	0.02075		144.6	0.368719	0.212721	0.112831	0.054538	0.030665	0.020003	0.35309	0.205572	0.111431	0.055851	0.028497	0.014394		144.6	0.046776	0.032956	0.025047	0.019669	0.042138	0.0353	0.026117	0.017408
	144.8	0.681334	0.332478	0.167019	0.081334	0.039299	0.01928	0.659233	0.338084	0.171214	0.082732	0.041493	0.020779		144.8	0.368676	0.212295	0.113377	0.054724	0.031398	0.020523	0.35327	0.205707	0.111513	0.055895	0.02852	0.014406		144.8	0.046422	0.032824	0.024922	0.019505	0.042138	0.0353	0.026117	0.017408
	145	0.682658	0.33278	0.167559	0.081529	0.039929	0.018915	0.660097	0.338539	0.171447	0.082845	0.041551	0.020807		145	0.368988	0.212248	0.113965	0.054518	0.032278	0.020287	0.353449	0.205842	0.111596	0.055939	0.028543	0.014418		145	0.046159	0.032488	0.024766	0.019678	0.042138	0.0353	0.026117	0.017408
	145.2	0.683432	0.333225	0.167438	0.080954	0.039993	0.019251	0.660962	0.338994	0.171681	0.082959	0.041608	0.020836		145.2	0.369194	0.211735	0.114013	0.055123	0.032498	0.020338	0.353629	0.205977	0.111678	0.055983	0.028566	0.01443		145.2	0.045926	0.032502	0.024498	0.019169	0.042138	0.0353	0.026117	0.017408
	145.4	0.683937	0.334386	0.167407	0.081899	0.039699	0.019161	0.661826	0.339449	0.171914	0.083072	0.041665	0.020865		145.4	0.369049	0.212189	0.114155	0.055584	0.032217	0.020315	0.353808	0.206111	0.111761	0.056027	0.028589	0.014442		145.4	0.045862	0.033026	0.024591	0.019117	0.042138	0.0353	0.026117	0.017408
	145.6	0.684951	0.334862	0.168093	0.082135	0.039574	0.019029	0.66269	0.339904	0.172147	0.083186	0.041722	0.020893		145.6	0.369518	0.211955	0.114384	0.055586	0.032534	0.019989	0.353986	0.206245	0.111843	0.056071	0.028612	0.014454		145.6	0.045414	0.032821	0.02426	0.019232	0.042138	0.0353	0.026117	0.017408
	145.8	0.686159	0.335354	0.168787	0.082307	0.038974	0.018954	0.663554	0.340359	0.172381	0.083299	0.041779	0.020922		145.8	0.369754	0.212481	0.114295	0.056005	0.032413	0.020109	0.354164	0.206379	0.111925	0.056114	0.028635	0.014465		145.8	0.045594	0.032844	0.02431	0.018947	0.042138	0.0353	0.026117	0.017408
	146	0.686917	0.336083	0.169006	0.082832	0.038867	0.019972	0.664418	0.340814	0.172614	0.083413	0.041836	0.020951		146	0.369629	0.212605	0.115042	0.05596	0.032066	0.020803	0.354342	0.206512	0.112007	0.056158	0.028658	0.014477		146	0.045488	0.033054	0.024459	0.019057	0.042138	0.0353	0.026117	0.017408
	146.2	0.687841	0.336581	0.169939	0.083515	0.038234	0.020324	0.665281	0.341269	0.172848	0.083527	0.041893	0.020979		146.2	0.369359	0.212728	0.115871	0.05654	0.031697	0.020838	0.354519	0.206646	0.112088	0.056202	0.028681	0.014489		146.2	0.045754	0.032886	0.024768	0.019231	0.042138	0.0353	0.026117	0.017408
	146.4	0.688827	0.336457	0.169973	0.083765	0.037726	0.020671	0.666145	0.341723	0.173081	0.08364	0.04195	0.021008		146.4	0.370016	0.212877	0.116631	0.056945	0.031333	0.020114	0.354696	0.206779	0.11217	0.056245	0.028704	0.014501		146.4	0.04577	0.033116	0.02472	0.019355	0.042138	0.0353	0.026117	0.017408
	146.6	0.689948	0.336671	0.169498	0.084271	0.037236	0.020864	0.667009	0.342178	0.173314	0.083754	0.042008	0.021037		146.6	0.370582	0.213592	0.115897	0.056849	0.03132	0.019896	0.354872	0.206911	0.112251	0.056289	0.028727	0.014512		146.6	0.045445	0.033089	0.025832	0.019302	0.042138	0.0353	0.026117	0.017408
	146.8	0.690585	0.337248	0.169094	0.084116	0.03723	0.020551	0.667872	0.342633	0.173548	0.083867	0.042065	0.021065		146.8	0.370859	0.213551	0.115551	0.05716	0.030797	0.019978	0.355048	0.207044	0.112333	0.056332	0.02875	0.014524		146.8	0.045878	0.033434	0.02641	0.019004	0.042138	0.0353	0.026117	0.017408
	147	0.691312	0.336795	0.169564	0.084273	0.037324	0.02074	0.668735	0.343088	0.173781	0.083981	0.042122	0.021094		147	0.370597	0.213518	0.115683	0.057214	0.030592	0.020406	0.355223	0.207176	0.112414	0.056376	0.028772	0.014536		147	0.046261	0.033679	0.026826	0.018901	0.042138	0.0353	0.026117	0.017408
	147.2	0.692143	0.337685	0.170036	0.084593	0.038088	0.020377	0.669598	0.343542	0.174014	0.084094	0.042179	0.021123		147.2	0.370465	0.213709	0.116239	0.056737	0.030534	0.02004	0.355398	0.207308	0.112495	0.056419	0.028795	0.014547		147.2	0.04654	0.03379	0.026886	0.019254	0.042138	0.0353	0.026117	0.017408
	147.4	0.692795	0.338279	0.169963	0.084015	0.038914	0.020492	0.670461	0.343997	0.174248	0.084208	0.042236	0.021151		147.4	0.3706	0.214478	0.115672	0.055922	0.030733	0.019997	0.355573	0.20744	0.112576	0.056462	0.028818	0.014559		147.4	0.047394	0.033426	0.027028	0.019332	0.042138	0.0353	0.026117	0.017408
	147.6	0.693663	0.33923	0.169669	0.083832	0.039228	0.020449	0.671324	0.344452	0.174481	0.084321	0.042293	0.02118		147.6	0.370525	0.215004	0.114516	0.055958	0.030868	0.019859	0.355747	0.207572	0.112657	0.056505	0.028841	0.014571		147.6	0.047389	0.033002	0.026917	0.019793	0.042138	0.0353	0.026117	0.017408
	147.8	0.694536	0.339995	0.17014	0.083655	0.039718	0.020315	0.672187	0.344906	0.174714	0.084435	0.04235	0.021208		147.8	0.371552	0.215907	0.114706	0.055652	0.030739	0.019977	0.355921	0.207703	0.112738	0.056549	0.028863	0.014582		147.8	0.047468	0.032651	0.026905	0.020446	0.042138	0.0353	0.026117	0.017408
	148	0.695615	0.341012	0.170372	0.083533	0.039743	0.020464	0.673049	0.345361	0.174948	0.084548	0.042407	0.021237		148	0.372125	0.217103	0.114947	0.055397	0.030442	0.020197	0.356094	0.207834	0.112818	0.056592	0.028886	0.014594		148	0.047649	0.03245	0.026932	0.020841	0.042138	0.0353	0.026117	0.017408
	148.2	0.6967	0.34213	0.170979	0.082944	0.040077	0.020743	0.673912	0.345815	0.175181	0.084662	0.042465	0.021266		148.2	0.372653	0.218184	0.114921	0.055407	0.030356	0.020932	0.356267	0.207965	0.112899	0.056635	0.028908	0.014605		148.2	0.047251	0.032235	0.027144	0.020832	0.042138	0.0353	0.026117	0.017408
	148.4	0.697954	0.342969	0.170944	0.082299	0.040148	0.020478	0.674774	0.34627	0.175414	0.084776	0.042522	0.021294		148.4	0.373251	0.218443	0.114796	0.055342	0.030447	0.021052	0.35644	0.208096	0.112979	0.056678	0.028931	0.014617		148.4	0.046742	0.032117	0.02664	0.020842	0.042138	0.0353	0.026117	0.017408
	148.6	0.699356	0.343527	0.171428	0.081487	0.040892	0.020245	0.675636	0.346724	0.175648	0.084889	0.042579	0.021323		148.6	0.373637	0.218987	0.115286	0.05565	0.031209	0.021037	0.356612	0.208226	0.113059	0.05672	0.028954	0.014629		148.6	0.046354	0.031901	0.026776	0.020347	0.042138	0.0353	0.026117	0.017408
	148.8	0.700751	0.344081	0.172021	0.081137	0.041112	0.020199	0.676499	0.347179	0.175881	0.085003	0.042636	0.021352		148.8	0.373561	0.219188	0.115834	0.055899	0.031399	0.021125	0.356783	0.208356	0.113139	0.056763	0.028976	0.01464		148.8	0.045935	0.031509	0.026778	0.01995	0.042138	0.0353	0.026117	0.017408
	149	0.70225	0.345133	0.17211	0.080206	0.040865	0.019892	0.677361	0.347633	0.176114	0.085116	0.042693	0.02138		149	0.373925	0.219792	0.115713	0.055868	0.031648	0.020696	0.356955	0.208486	0.113219	0.056806	0.028999	0.014652		149	0.045763	0.031324	0.026366	0.019631	0.042138	0.0353	0.026117	0.017408
	149.2	0.70312	0.34617	0.17239	0.079814	0.040821	0.019933	0.678222	0.348087	0.176348	0.08523	0.04275	0.021409		149.2	0.374209	0.220199	0.115941	0.056487	0.031631	0.020729	0.357125	0.208615	0.113299	0.056849	0.029021	0.014663		149.2	0.045527	0.031581	0.025818	0.019295	0.042138	0.0353	0.026117	0.017408
	149.4	0.704276	0.346616	0.172838	0.080145	0.040474	0.019629	0.679084	0.348542	0.176581	0.085343	0.042807	0.021438		149.4	0.374462	0.220832	0.116258	0.056673	0.031754	0.020606	0.357296	0.208745	0.113379	0.056891	0.029043	0.014675		149.4	0.045329	0.031587	0.025576	0.019072	0.042138	0.0353	0.026117	0.017408
	149.6	0.705286	0.346637	0.173471	0.079389	0.040023	0.019603	0.679946	0.348996	0.176814	0.085457	0.042864	0.021466		149.6	0.374825	0.220804	0.116442	0.056847	0.032143	0.020359	0.357466	0.208874	0.113459	0.056934	0.029066	0.014686		149.6	0.04476	0.031208	0.025215	0.018662	0.042138	0.0353	0.026117	0.017408
	149.8	0.706419	0.347148	0.17426	0.079025	0.038932	0.019697	0.680807	0.34945	0.177047	0.08557	0.042922	0.021495		149.8	0.374568	0.22088	0.117229	0.057352	0.031829	0.020419	0.357636	0.209003	0.113538	0.056977	0.029088	0.014698		149.8	0.044473	0.031256	0.024976	0.018101	0.042138	0.0353	0.026117	0.017408
	150	0.706419	0.347148	0.17426	0.079025	0.038932	0.019697	0.681664	0.349902	0.177279	0.085683	0.042978	0.021524		150	0.374568	0.22088	0.117229	0.057352	0.031829	0.020419	0.357802	0.209132	0.113617	0.057019	0.029111	0.014709		150	0.020569	0.016998	0.014681	0.026127	0.042138	0.035296	0.026114	0.017406
	150.2	0.705617	0.346555	0.17427	0.07875	0.038521	0.020445	0.681664	0.349902	0.177279	0.085683	0.042978	0.021524		150.2	0.374039	0.220486	0.116813	0.057506	0.031382	0.021117	0.35734	0.208861	0.11347	0.056945	0.029073	0.01469		150.2	0.020679	0.016952	0.014158	0.024694	0.041276	0.034574	0.02558	0.01705
	150.4	0.705303	0.345381	0.174266	0.079064	0.038238	0.020498	0.681664	0.349902	0.177279	0.085683	0.042978	0.021524		150.4	0.373539	0.219284	0.116706	0.057771	0.030839	0.021402	0.356878	0.208591	0.113324	0.056872	0.029035	0.014671		150.4	0.020274	0.016801	0.013461	0.023629	0.040431	0.033866	0.025056	0.016701
	150.6	0.704175	0.344552	0.174487	0.078979	0.037994	0.020948	0.681664	0.349902	0.177279	0.085683	0.042978	0.021524		150.6	0.372838	0.218371	0.116216	0.057873	0.030681	0.021762	0.356416	0.208321	0.113177	0.056798	0.028998	0.014652		150.6	0.019961	0.016772	0.013535	0.022443	0.039604	0.033173	0.024544	0.016359
	150.8	0.703119	0.34366	0.174442	0.07915	0.03789	0.021232	0.681664	0.349902	0.177279	0.085683	0.042978	0.021524		150.8	0.371801	0.2178	0.1161	0.057766	0.030435	0.02227	0.355955	0.208052	0.113031	0.056725	0.02896	0.014633		150.8	0.020223	0.016657	0.013368	0.021645	0.038793	0.032495	0.024041	0.016025
	151	0.702403	0.34343	0.174359	0.079185	0.037665	0.020625	0.681664	0.349902	0.177279	0.085683	0.042978	0.021523		151	0.370744	0.21715	0.115934	0.05812	0.030261	0.022544	0.355495	0.207783	0.112885	0.056651	0.028923	0.014614		151	0.019885	0.016126	0.013569	0.020602	0.037999	0.03183	0.023549	0.015697
	151.2	0.702286	0.343022	0.174025	0.079343	0.037492	0.020564	0.681664	0.349902	0.177279	0.085683	0.042978	0.021523		151.2	0.369813	0.2163	0.115417	0.058119	0.029809	0.022225	0.355035	0.207514	0.112739	0.056578	0.028885	0.014595		151.2	0.019634	0.015669	0.013488	0.019813	0.037222	0.031178	0.023068	0.015376
	151.4	0.701895	0.342658	0.173687	0.078623	0.037232	0.020621	0.681664	0.349902	0.177279	0.085683	0.042978	0.021523		151.4	0.368647	0.215809	0.114607	0.057814	0.029433	0.022251	0.354576	0.207246	0.112593	0.056505	0.028848	0.014576		151.4	0.01915	0.015204	0.013401	0.019292	0.03646	0.03054	0.022595	0.015061
	151.6	0.702232	0.342533	0.173668	0.078261	0.037468	0.020696	0.681664	0.349902	0.177279	0.085683	0.042978	0.021523		151.6	0.367583	0.215274	0.114342	0.057523	0.029501	0.022399	0.354117	0.206978	0.112447	0.056432	0.028811	0.014558		151.6	0.01876	0.014758	0.013177	0.018789	0.035714	0.029915	0.022133	0.014753
	151.8	0.702308	0.342838	0.1741	0.077953	0.037782	0.019915	0.681663	0.349902	0.177279	0.085683	0.042978	0.021523		151.8	0.366884	0.215008	0.114186	0.057917	0.029647	0.021696	0.35366	0.20671	0.112302	0.056359	0.028773	0.014539		151.8	0.018164	0.014113	0.013307	0.018376	0.034983	0.029303	0.02168	0.014451
	152	0.70235	0.342992	0.174004	0.078011	0.03856	0.019568	0.681663	0.349902	0.177279	0.085683	0.042978	0.021523		152	0.365984	0.214757	0.113853	0.05841	0.030017	0.021989	0.353202	0.206443	0.112157	0.056286	0.028736	0.01452		152	0.018106	0.013838	0.013336	0.018773	0.034267	0.028703	0.021236	0.014155
	152.2	0.703276	0.34378	0.174421	0.078001	0.038857	0.018857	0.681663	0.349902	0.177279	0.085683	0.042978	0.021523		152.2	0.365493	0.214952	0.114234	0.058778	0.030631	0.021383	0.352745	0.206176	0.112012	0.056213	0.028699	0.014501		152.2	0.017484	0.013405	0.013539	0.019248	0.033566	0.028116	0.020802	0.013865
	152.4	0.703319	0.343506	0.174637	0.077356	0.039445	0.018917	0.681663	0.349902	0.177279	0.085683	0.042978	0.021523		152.4	0.364286	0.214694	0.114301	0.058501	0.030683	0.021773	0.352289	0.205909	0.111867	0.05614	0.028662	0.014482		152.4	0.017094	0.012917	0.01337	0.018904	0.032879	0.027541	0.020376	0.013582
	152.6	0.703068	0.34327	0.174628	0.076772	0.040249	0.019257	0.681663	0.349902	0.177279	0.085683	0.042978	0.021523		152.6	0.363257	0.214431	0.114326	0.057538	0.030686	0.021644	0.351834	0.205643	0.111722	0.056068	0.028625	0.014464		152.6	0.016513	0.012988	0.013109	0.018557	0.032206	0.026977	0.019959	0.013304
	152.8	0.703746	0.343293	0.174821	0.076856	0.040617	0.019143	0.681663	0.349901	0.177279	0.085683	0.042978	0.021523		152.8	0.362809	0.213947	0.113828	0.057367	0.030614	0.021729	0.351379	0.205377	0.111578	0.055995	0.028588	0.014445		152.8	0.016405	0.013175	0.013237	0.01857	0.031547	0.026425	0.019551	0.013032
	153	0.704172	0.343185	0.175414	0.076291	0.040773	0.018182	0.681663	0.349901	0.177279	0.085683	0.042978	0.021523		153	0.362034	0.213452	0.114113	0.056584	0.030824	0.021749	0.350924	0.205111	0.111433	0.055923	0.028551	0.014426		153	0.016154	0.013363	0.013023	0.017789	0.030902	0.025884	0.019151	0.012765
	153.2	0.703896	0.343641	0.175276	0.076134	0.040592	0.018149	0.681663	0.349901	0.177279	0.085683	0.042978	0.021523		153.2	0.361005	0.213346	0.113962	0.056391	0.030735	0.021715	0.35047	0.204846	0.111289	0.055851	0.028514	0.014408		153.2	0.016195	0.01344	0.013122	0.017302	0.030269	0.025355	0.018759	0.012504
	153.4	0.703967	0.34408	0.175802	0.075574	0.041071	0.019026	0.681663	0.349901	0.177279	0.085683	0.042978	0.021523		153.4	0.359918	0.213312	0.113812	0.056076	0.030948	0.022353	0.350017	0.204581	0.111145	0.055778	0.028477	0.014389		153.4	0.017059	0.013947	0.012632	0.016908	0.02965	0.024836	0.018375	0.012248
	153.6	0.703926	0.343234	0.176349	0.075015	0.040969	0.019543	0.681663	0.349901	0.177279	0.085683	0.042978	0.021523		153.6	0.35937	0.212529	0.114553	0.056616	0.030544	0.022316	0.349565	0.204317	0.111001	0.055706	0.02844	0.01437		153.6	0.017001	0.014695	0.011912	0.016569	0.029043	0.024327	0.017999	0.011997
	153.8	0.703473	0.342909	0.176607	0.074733	0.040639	0.020606	0.681663	0.349901	0.177279	0.085683	0.042978	0.021523		153.8	0.358181	0.21214	0.114647	0.056435	0.030106	0.023015	0.349112	0.204052	0.110858	0.055634	0.028404	0.014352		153.8	0.017055	0.014393	0.011334	0.016406	0.028449	0.02383	0.017631	0.011752
	154	0.703673	0.343314	0.176494	0.074801	0.039721	0.02109	0.681662	0.349901	0.177279	0.085683	0.042978	0.021523		154	0.358059	0.212987	0.114993	0.056939	0.029526	0.023006	0.348661	0.203789	0.110715	0.055562	0.028367	0.014333		154	0.017381	0.013983	0.010567	0.015937	0.027867	0.023342	0.01727	0.011511
	154.2	0.703137	0.343261	0.175989	0.074915	0.039499	0.021609	0.681662	0.349901	0.177279	0.085683	0.042978	0.021523		154.2	0.357804	0.212819	0.114904	0.056929	0.028912	0.023597	0.34821	0.203525	0.110571	0.05549	0.02833	0.014315		154.2	0.017303	0.014009	0.009993	0.01513	0.027296	0.022864	0.016916	0.011276
	154.4	0.70315	0.342313	0.176135	0.075205	0.039104	0.021461	0.681662	0.349901	0.177279	0.085683	0.042978	0.021523		154.4	0.357785	0.211976	0.115374	0.05702	0.028251	0.023121	0.34776	0.203262	0.110428	0.055419	0.028293	0.014296		154.4	0.017207	0.013898	0.009786	0.015327	0.026738	0.022396	0.01657	0.011045
	154.6	0.702373	0.342656	0.176152	0.074992	0.03886	0.021975	0.681662	0.349901	0.177279	0.085683	0.042978	0.021523		154.6	0.357049	0.212259	0.115069	0.056592	0.028394	0.023015	0.34731	0.202999	0.110286	0.055347	0.028257	0.014278		154.6	0.017592	0.013899	0.010217	0.015464	0.026191	0.021938	0.016231	0.010819
	154.8	0.701959	0.342488	0.175788	0.075716	0.038636	0.021871	0.681662	0.349901	0.177279	0.085683	0.042978	0.021523		154.8	0.356386	0.212451	0.115651	0.056504	0.027898	0.022798	0.346861	0.202736	0.110143	0.055275	0.02822	0.014259		154.8	0.017968	0.013579	0.00953	0.015238	0.025655	0.021489	0.015899	0.010597
	155	0.702066	0.342881	0.175523	0.075956	0.038059	0.021397	0.681662	0.349901	0.177279	0.085683	0.042978	0.021523		155	0.356214	0.212358	0.115402	0.056773	0.027258	0.022592	0.346412	0.202474	0.110001	0.055204	0.028184	0.014241		155	0.017759	0.013462	0.009351	0.015092	0.02513	0.021049	0.015574	0.010381
	155.2	0.70209	0.34241	0.174865	0.075618	0.037984	0.022086	0.681662	0.349901	0.177279	0.085683	0.042978	0.021523		155.2	0.355919	0.212026	0.114411	0.056264	0.027011	0.022013	0.345964	0.202212	0.109858	0.055133	0.028147	0.014222		155.2	0.017427	0.013375	0.009064	0.015042	0.024615	0.020619	0.015255	0.010168
	155.4	0.701777	0.34213	0.174705	0.075024	0.037443	0.022281	0.681662	0.349901	0.177279	0.085683	0.042978	0.021523		155.4	0.355586	0.211353	0.113944	0.056094	0.026502	0.022563	0.345517	0.201951	0.109716	0.055061	0.028111	0.014204		155.4	0.016989	0.013458	0.009099	0.014708	0.024112	0.020197	0.014943	0.00996
	155.6	0.701876	0.342204	0.175137	0.075701	0.037567	0.022662	0.681662	0.349901	0.177279	0.085683	0.042978	0.021523		155.6	0.354901	0.210914	0.113954	0.05624	0.026649	0.022457	0.34507	0.20169	0.109574	0.05499	0.028075	0.014186		155.6	0.01672	0.013397	0.008815	0.014792	0.023618	0.019783	0.014637	0.009756
	155.8	0.701253	0.342278	0.174791	0.075924	0.037348	0.022488	0.681662	0.349901	0.177279	0.085683	0.042978	0.021523		155.8	0.354579	0.210736	0.112911	0.056518	0.026572	0.022258	0.344624	0.201429	0.109433	0.054919	0.028038	0.014167		155.8	0.01601	0.012981	0.009002	0.014643	0.023135	0.019379	0.014337	0.009557
	156	0.701106	0.341959	0.174862	0.076596	0.037514	0.023022	0.681661	0.349901	0.177279	0.085683	0.042978	0.021523		156	0.353749	0.210764	0.112782	0.056591	0.027152	0.022909	0.344178	0.201168	0.109291	0.054848	0.028002	0.014149		156	0.016131	0.012574	0.008931	0.014598	0.022661	0.018982	0.014044	0.009361
	156.2	0.70187	0.342023	0.175153	0.076883	0.037729	0.022982	0.681661	0.349901	0.177279	0.085683	0.042978	0.021523		156.2	0.353574	0.210198	0.113186	0.0566	0.027505	0.022411	0.343733	0.200908	0.10915	0.054777	0.027966	0.014131		156.2	0.01515	0.012167	0.008937	0.014251	0.022198	0.018594	0.013757	0.009169
	156.4	0.70184	0.341497	0.17438	0.076505	0.037843	0.023432	0.681661	0.349901	0.177279	0.085683	0.042978	0.021523		156.4	0.35256	0.210051	0.112376	0.055519	0.026954	0.022979	0.343289	0.200648	0.109009	0.054706	0.02793	0.014112		156.4	0.015033	0.011972	0.009273	0.013464	0.021743	0.018213	0.013475	0.008982
	156.6	0.702207	0.341694	0.174114	0.076138	0.03803	0.023119	0.681661	0.349901	0.177279	0.085683	0.042978	0.021523		156.6	0.351526	0.210308	0.111672	0.05482	0.026878	0.022758	0.342845	0.200389	0.108868	0.054635	0.027894	0.014094		156.6	0.014729	0.012	0.009539	0.013703	0.021299	0.01784	0.013199	0.008798
	156.8	0.702814	0.341539	0.173809	0.07659	0.038781	0.022385	0.681661	0.3499	0.177278	0.085683	0.042978	0.021523		156.8	0.35068	0.210081	0.111454	0.055378	0.027463	0.022967	0.342401	0.20013	0.108727	0.054565	0.027858	0.014076		156.8	0.014691	0.012067	0.01004	0.013412	0.020863	0.017475	0.012929	0.008618
	157	0.702896	0.341856	0.173207	0.076417	0.038554	0.022113	0.681661	0.3499	0.177278	0.085683	0.042978	0.021523		157	0.34963	0.20992	0.110736	0.055222	0.027723	0.023566	0.341958	0.199871	0.108586	0.054494	0.027821	0.014058		157	0.014936	0.011989	0.010443	0.013	0.020436	0.017118	0.012665	0.008442
	157.2	0.703142	0.341949	0.172453	0.076442	0.037937	0.022563	0.681661	0.3499	0.177278	0.085683	0.042978	0.021523		157.2	0.34836	0.210073	0.109848	0.055638	0.027617	0.02386	0.341516	0.199612	0.108446	0.054424	0.027786	0.014039		157.2	0.014603	0.012017	0.010629	0.012952	0.020018	0.016767	0.012405	0.008269
	157.4	0.703434	0.341397	0.172327	0.076145	0.038274	0.022252	0.681661	0.3499	0.177278	0.085683	0.042978	0.021523		157.4	0.347919	0.209297	0.109124	0.05597	0.027976	0.023916	0.341075	0.199354	0.108306	0.054353	0.02775	0.014021		157.4	0.014556	0.012384	0.010251	0.012768	0.019608	0.016424	0.012152	0.0081
	157.6	0.703854	0.340969	0.17195	0.075944	0.037939	0.021706	0.681661	0.3499	0.177278	0.085683	0.042978	0.021523		157.6	0.347993	0.209274	0.108957	0.055761	0.027661	0.023223	0.340634	0.199097	0.108166	0.054283	0.027714	0.014003		157.6	0.013968	0.012238	0.010076	0.012281	0.019207	0.016088	0.011903	0.007934
	157.8	0.704326	0.341572	0.172074	0.076109	0.037883	0.021475	0.681661	0.3499	0.177278	0.085683	0.042978	0.021523		157.8	0.347673	0.209152	0.108628	0.055633	0.027186	0.022966	0.340193	0.198839	0.108026	0.054213	0.027678	0.013985		157.8	0.013943	0.011703	0.01004	0.012281	0.018814	0.015759	0.011659	0.007772
	158	0.704583	0.341963	0.171757	0.075899	0.037637	0.021194	0.68166	0.3499	0.177278	0.085683	0.042978	0.021523		158	0.347718	0.209292	0.108542	0.055484	0.02639	0.022816	0.339753	0.198582	0.107886	0.054143	0.027642	0.013967		158	0.014165	0.011487	0.009752	0.011759	0.018429	0.015436	0.011421	0.007612
	158.2	0.705425	0.341532	0.172232	0.076444	0.037869	0.020482	0.68166	0.3499	0.177278	0.085683	0.042978	0.021523		158.2	0.348407	0.208419	0.108566	0.05611	0.026276	0.022804	0.339314	0.198325	0.107746	0.054073	0.027606	0.013949		158.2	0.014033	0.011996	0.0101	0.011443	0.018051	0.015121	0.011187	0.007457
	158.4	0.705924	0.341307	0.17301	0.075792	0.037823	0.019827	0.68166	0.3499	0.177278	0.085683	0.042978	0.021523		158.4	0.34777	0.208532	0.108718	0.055633	0.026074	0.02226	0.338875	0.198069	0.107607	0.054003	0.027571	0.013931		158.4	0.014058	0.011808	0.010164	0.011732	0.017682	0.014811	0.010958	0.007304
	158.6	0.705307	0.341927	0.17353	0.076285	0.03768	0.019302	0.68166	0.3499	0.177278	0.085683	0.042978	0.021523		158.6	0.346816	0.208084	0.109269	0.055639	0.02576	0.022033	0.338437	0.197813	0.107468	0.053933	0.027535	0.013913		158.6	0.013574	0.011452	0.00974	0.011746	0.01732	0.014508	0.010734	0.007155
	158.8	0.704526	0.341442	0.173831	0.077247	0.037418	0.018867	0.68166	0.3499	0.177278	0.085683	0.042978	0.021523		158.8	0.346354	0.207761	0.109679	0.056138	0.025417	0.021439	0.337999	0.197557	0.107329	0.053863	0.027499	0.013895		158.8	0.013021	0.01154	0.00914	0.011715	0.016966	0.014211	0.010514	0.007008
	159	0.704445	0.341321	0.174368	0.077825	0.037367	0.018801	0.68166	0.3499	0.177278	0.085683	0.042978	0.021523		159	0.346082	0.207218	0.109314	0.056321	0.024962	0.021306	0.337562	0.197301	0.10719	0.053794	0.027464	0.013877		159	0.013143	0.011419	0.009227	0.012151	0.016619	0.01392	0.010299	0.006865
	159.2	0.703203	0.340774	0.174953	0.077197	0.037038	0.019009	0.68166	0.3499	0.177278	0.085683	0.042978	0.021523		159.2	0.344679	0.206086	0.109373	0.056681	0.024779	0.020659	0.337125	0.197046	0.107052	0.053724	0.027428	0.013859		159.2	0.011955	0.011176	0.009502	0.012025	0.016279	0.013635	0.010088	0.006724
	159.4	0.702789	0.340644	0.175537	0.077712	0.036269	0.018935	0.68166	0.3499	0.177278	0.085683	0.042978	0.021523		159.4	0.343802	0.205537	0.109726	0.056678	0.024396	0.020669	0.336689	0.196791	0.106913	0.053654	0.027393	0.013841		159.4	0.011376	0.011328	0.009051	0.011739	0.015945	0.013356	0.009882	0.006587
	159.6	0.701624	0.340816	0.175314	0.077695	0.036758	0.019243	0.68166	0.3499	0.177278	0.085683	0.042978	0.021523		159.6	0.342328	0.205622	0.109244	0.056966	0.024905	0.020504	0.336254	0.196537	0.106775	0.053585	0.027357	0.013823		159.6	0.011392	0.010443	0.00864	0.011736	0.015619	0.013083	0.00968	0.006452
	159.8	0.701429	0.340783	0.175247	0.077823	0.036945	0.019657	0.68166	0.3499	0.177278	0.085682	0.042978	0.021523		159.8	0.341864	0.205314	0.109103	0.056901	0.025158	0.020438	0.335819	0.196283	0.106637	0.053516	0.027322	0.013805		159.8	0.010979	0.009527	0.008876	0.011109	0.015299	0.012815	0.009482	0.00632
	160	0.701461	0.340676	0.175464	0.077464	0.037176	0.019882	0.68166	0.3499	0.177278	0.085682	0.042978	0.021523		160	0.341026	0.204787	0.109498	0.056624	0.025536	0.020707	0.335385	0.196029	0.106499	0.053447	0.027287	0.013787		160	0.0108	0.008964	0.00867	0.010754	0.014986	0.012553	0.009288	0.006191
	160.2	0.701827	0.341018	0.175509	0.076683	0.036698	0.01965	0.681659	0.3499	0.177278	0.085682	0.042978	0.021523		160.2	0.340827	0.204141	0.109681	0.056424	0.025026	0.020947	0.334951	0.195775	0.106361	0.053377	0.027251	0.01377		160.2	0.010778	0.008842	0.008399	0.010554	0.01468	0.012296	0.009097	0.006064
	160.4	0.7015	0.341028	0.175004	0.075981	0.036357	0.020261	0.681659	0.3499	0.177278	0.085682	0.042978	0.021523		160.4	0.33897	0.204367	0.109649	0.056009	0.025076	0.021864	0.334518	0.195522	0.106224	0.053308	0.027216	0.013752		160.4	0.010878	0.008731	0.009073	0.010112	0.014379	0.012045	0.008911	0.00594
	160.6	0.700745	0.341274	0.175087	0.075874	0.036979	0.020399	0.681659	0.3499	0.177278	0.085682	0.042978	0.021523		160.6	0.337371	0.204129	0.110278	0.056031	0.025487	0.021661	0.334085	0.195269	0.106086	0.05324	0.027181	0.013734		160.6	0.010687	0.008362	0.008878	0.010401	0.014085	0.011798	0.008729	0.005818
	160.8	0.700556	0.341129	0.173929	0.075804	0.037149	0.020496	0.681659	0.349899	0.177278	0.085682	0.042978	0.021523		160.8	0.336618	0.203675	0.109943	0.056569	0.025675	0.022089	0.333653	0.195017	0.105949	0.053171	0.027146	0.013716		160.8	0.010932	0.008461	0.00873	0.010282	0.013797	0.011557	0.00855	0.005699
	161	0.7007	0.341157	0.172984	0.076003	0.036974	0.02029	0.681659	0.349899	0.177278	0.085682	0.042978	0.021523		161	0.335662	0.203954	0.109032	0.056373	0.025965	0.022422	0.333222	0.194764	0.105812	0.053102	0.027111	0.013699		161	0.011374	0.008688	0.008481	0.010359	0.013514	0.01132	0.008375	0.005583
	161.2	0.701113	0.340659	0.17211	0.075851	0.036775	0.020096	0.681659	0.349899	0.177278	0.085682	0.042978	0.021523		161.2	0.335672	0.20325	0.10848	0.055684	0.025864	0.021952	0.332791	0.194513	0.105675	0.053033	0.027076	0.013681		161.2	0.011323	0.008794	0.008686	0.010005	0.013238	0.011089	0.008204	0.005468
	161.4	0.701139	0.340715	0.171858	0.075326	0.036996	0.019124	0.681659	0.349899	0.177278	0.085682	0.042978	0.021523		161.4	0.335845	0.202828	0.108224	0.055631	0.026091	0.021388	0.332361	0.194261	0.105539	0.052965	0.027041	0.013663		161.4	0.011613	0.008957	0.008466	0.009991	0.012967	0.010862	0.008036	0.005356
	161.6	0.701745	0.341231	0.17207	0.074912	0.037007	0.019087	0.681659	0.349899	0.177278	0.085682	0.042978	0.021523		161.6	0.335331	0.203027	0.108428	0.055216	0.025855	0.021549	0.331931	0.19401	0.105402	0.052896	0.027006	0.013645		161.6	0.011389	0.008807	0.008411	0.009674	0.012702	0.010639	0.007872	0.005247
	161.8	0.701938	0.341648	0.172082	0.075409	0.037206	0.019252	0.681659	0.349899	0.177278	0.085682	0.042978	0.021523		161.8	0.335293	0.202501	0.108093	0.055584	0.0263	0.022171	0.331501	0.193759	0.105266	0.052828	0.026971	0.013628		161.8	0.011751	0.008846	0.008845	0.010139	0.012442	0.010422	0.007711	0.005139
	162	0.702423	0.341679	0.172444	0.076135	0.03759	0.019648	0.681659	0.349899	0.177278	0.085682	0.042978	0.021523		162	0.335053	0.202735	0.108634	0.055676	0.026318	0.022943	0.331073	0.193508	0.10513	0.052759	0.026936	0.01361		162	0.011639	0.008883	0.008793	0.010135	0.012187	0.010208	0.007553	0.005034
	162.2	0.703081	0.342209	0.172991	0.076655	0.037279	0.018981	0.681658	0.349899	0.177278	0.085682	0.042978	0.021523		162.2	0.335116	0.202685	0.108805	0.056193	0.02696	0.023229	0.330645	0.193258	0.104994	0.052691	0.026901	0.013593		162.2	0.011359	0.00869	0.008911	0.009666	0.011938	0.009999	0.007398	0.004931
	162.4	0.702873	0.342264	0.172974	0.076803	0.036902	0.019198	0.681658	0.349899	0.177278	0.085682	0.042978	0.021523		162.4	0.3337	0.203065	0.108302	0.056065	0.026698	0.023585	0.330217	0.193008	0.104858	0.052623	0.026866	0.013575		162.4	0.011489	0.008114	0.008739	0.009583	0.011693	0.009795	0.007247	0.00483
	162.6	0.702106	0.343007	0.173227	0.07767	0.036504	0.019494	0.681658	0.349899	0.177278	0.085682	0.042978	0.021523		162.6	0.332929	0.202572	0.10865	0.056431	0.026397	0.023588	0.32979	0.192759	0.104722	0.052555	0.026831	0.013557		162.6	0.011264	0.008107	0.008178	0.010179	0.011454	0.009594	0.007099	0.004731
	162.8	0.702166	0.342669	0.173318	0.077962	0.036691	0.019615	0.681658	0.349899	0.177278	0.085682	0.042978	0.021523		162.8	0.332878	0.202705	0.107749	0.056736	0.026343	0.023278	0.329363	0.192509	0.104587	0.052487	0.026797	0.01354		162.8	0.011178	0.00869	0.008528	0.010454	0.01122	0.009398	0.006953	0.004635
	163	0.702159	0.342229	0.173908	0.078004	0.036811	0.019784	0.681658	0.349899	0.177278	0.085682	0.042978	0.021523		163	0.332528	0.202384	0.107667	0.056621	0.026885	0.022763	0.328938	0.19226	0.104452	0.052419	0.026762	0.013522		163	0.011106	0.008496	0.008679	0.009985	0.01099	0.009206	0.006811	0.00454
	163.2	0.701355	0.341861	0.174229	0.077843	0.036554	0.020146	0.681658	0.349899	0.177278	0.085682	0.042978	0.021523		163.2	0.331413	0.20207	0.107556	0.057503	0.026842	0.022559	0.328512	0.192012	0.104316	0.052351	0.026728	0.013505		163.2	0.010231	0.008765	0.008483	0.009445	0.010765	0.009017	0.006672	0.004447
	163.4	0.701994	0.341679	0.173803	0.077654	0.036858	0.020297	0.681658	0.349899	0.177278	0.085682	0.042978	0.021523		163.4	0.330938	0.202156	0.107156	0.057261	0.02716	0.022207	0.328087	0.191763	0.104182	0.052284	0.026693	0.013487		163.4	0.010349	0.008847	0.007879	0.008951	0.010545	0.008833	0.006535	0.004356
	163.6	0.701605	0.341597	0.173895	0.07711	0.037414	0.020996	0.681658	0.349899	0.177278	0.085682	0.042978	0.021523		163.6	0.330864	0.201081	0.107176	0.057458	0.027522	0.02228	0.327663	0.191515	0.104047	0.052216	0.026658	0.01347		163.6	0.010608	0.008318	0.007949	0.008386	0.010329	0.008652	0.006401	0.004267
	163.8	0.702236	0.341826	0.1742	0.076931	0.037586	0.021313	0.681658	0.349899	0.177278	0.085682	0.042978	0.021523		163.8	0.331053	0.200536	0.107719	0.056727	0.027448	0.021831	0.327239	0.191268	0.103912	0.052149	0.026624	0.013453		163.8	0.010163	0.008164	0.008039	0.00802	0.010118	0.008475	0.00627	0.004179
	164	0.702166	0.341683	0.174141	0.076299	0.037798	0.021504	0.681658	0.349899	0.177278	0.085682	0.042978	0.021523		164	0.330419	0.200353	0.107979	0.055985	0.027417	0.022183	0.326816	0.19102	0.103778	0.052081	0.02659	0.013435		164	0.010221	0.008023	0.007659	0.007456	0.009911	0.008302	0.006142	0.004094
	164.2	0.701955	0.341821	0.174221	0.076044	0.03758	0.021386	0.681658	0.349899	0.177278	0.085682	0.042978	0.021523		164.2	0.329871	0.200001	0.108067	0.05603	0.027075	0.022292	0.326393	0.190773	0.103644	0.052014	0.026555	0.013418		164.2	0.010603	0.008169	0.007622	0.006707	0.009708	0.008132	0.006016	0.00401
	164.4	0.701315	0.341629	0.173622	0.075575	0.03833	0.021862	0.681657	0.349899	0.177278	0.085682	0.042978	0.021523		164.4	0.328277	0.199508	0.108151	0.055892	0.027516	0.022782	0.325971	0.190527	0.10351	0.051946	0.026521	0.0134		164.4	0.010499	0.008151	0.007944	0.00625	0.009509	0.007965	0.005893	0.003928
	164.6	0.701284	0.341808	0.173652	0.074984	0.038872	0.021875	0.681657	0.349899	0.177278	0.085682	0.042978	0.021523		164.6	0.327917	0.199257	0.107789	0.054821	0.026841	0.022233	0.32555	0.19028	0.103376	0.051879	0.026486	0.013383		164.6	0.010419	0.007741	0.007452	0.005986	0.009315	0.007802	0.005773	0.003848
	164.8	0.701684	0.3417	0.172963	0.074521	0.039349	0.022275	0.681657	0.349899	0.177277	0.085682	0.042978	0.021523		164.8	0.327164	0.199254	0.107195	0.054673	0.026762	0.022795	0.325129	0.190034	0.103242	0.051812	0.026452	0.013366		164.8	0.010426	0.007789	0.007265	0.005513	0.009124	0.007643	0.005654	0.003769
	165	0.70155	0.341356	0.173173	0.074775	0.039263	0.021825	0.681657	0.349898	0.177277	0.085682	0.042978	0.021523		165	0.326297	0.198803	0.107401	0.053631	0.026214	0.022231	0.324708	0.189788	0.103109	0.051745	0.026418	0.013349		165	0.010667	0.007804	0.007353	0.005412	0.008937	0.007486	0.005539	0.003692
	165.2	0.701816	0.341293	0.173549	0.074273	0.03928	0.022022	0.681657	0.349898	0.177277	0.085682	0.042978	0.021523		165.2	0.326357	0.197993	0.107342	0.053063	0.025529	0.022034	0.324288	0.189543	0.102975	0.051678	0.026384	0.013331		165.2	0.011145	0.007731	0.007693	0.005557	0.008754	0.007333	0.005425	0.003616
	165.4	0.701802	0.341528	0.174401	0.073841	0.039595	0.021875	0.681657	0.349898	0.177277	0.085682	0.042978	0.021523		165.4	0.325322	0.197745	0.107712	0.053178	0.025785	0.022029	0.323869	0.189298	0.102842	0.051611	0.02635	0.013314		165.4	0.011279	0.007822	0.007107	0.005653	0.008575	0.007183	0.005314	0.003542
	165.6	0.701246	0.341978	0.17501	0.074082	0.039339	0.022165	0.681657	0.349898	0.177277	0.085682	0.042978	0.021523		165.6	0.324361	0.197327	0.107896	0.053346	0.025897	0.022864	0.32345	0.189053	0.102709	0.051545	0.026316	0.013297		165.6	0.011109	0.007376	0.007182	0.005628	0.0084	0.007036	0.005206	0.00347
	165.8	0.701033	0.34184	0.174938	0.07499	0.039048	0.022664	0.681657	0.349898	0.177277	0.085682	0.042978	0.021523		165.8	0.323874	0.197306	0.107775	0.053423	0.025998	0.023615	0.323032	0.188809	0.102576	0.051478	0.026282	0.01328		165.8	0.010915	0.00738	0.007224	0.005711	0.008228	0.006892	0.005099	0.003399
	166	0.70108	0.341972	0.175404	0.075548	0.039353	0.022795	0.681657	0.349898	0.177277	0.085682	0.042978	0.021523		166	0.322512	0.196958	0.107936	0.054126	0.025967	0.023667	0.322614	0.188564	0.102444	0.051411	0.026248	0.013262		166	0.010788	0.007047	0.006662	0.005837	0.00806	0.006751	0.004995	0.003329
	166.2	0.701509	0.34261	0.17509	0.075577	0.039082	0.022323	0.681657	0.349898	0.177277	0.085682	0.042978	0.021523		166.2	0.322449	0.197187	0.107299	0.054601	0.025974	0.023651	0.322197	0.188321	0.102311	0.051345	0.026214	0.013245		166.2	0.010748	0.007005	0.006332	0.00592	0.007895	0.006613	0.004893	0.003261
	166.4	0.701409	0.343174	0.175314	0.075827	0.038787	0.021759	0.681656	0.349898	0.177277	0.085682	0.042978	0.021523		166.4	0.321282	0.197574	0.107052	0.055067	0.025963	0.023301	0.32178	0.188077	0.102179	0.051279	0.02618	0.013228		166.4	0.011037	0.007702	0.006247	0.005982	0.007733	0.006477	0.004792	0.003194
	166.6	0.701085	0.34359	0.175496	0.075963	0.038431	0.021582	0.681656	0.349898	0.177277	0.085682	0.042978	0.021523		166.6	0.320567	0.197206	0.107138	0.055033	0.026278	0.023187	0.321364	0.187834	0.102047	0.051212	0.026146	0.013211		166.6	0.010816	0.008315	0.005447	0.006702	0.007575	0.006345	0.004694	0.003129
	166.8	0.701387	0.343078	0.175007	0.07633	0.038207	0.020595	0.681656	0.349898	0.177277	0.085682	0.042978	0.021523		166.8	0.320964	0.196879	0.106785	0.055474	0.026379	0.0224	0.320949	0.187591	0.101915	0.051146	0.026112	0.013194		166.8	0.010263	0.008091	0.005773	0.006383	0.00742	0.006215	0.004598	0.003065
	167	0.70107	0.342596	0.175125	0.076686	0.037813	0.020366	0.681656	0.349898	0.177277	0.085682	0.042978	0.021523		167	0.320759	0.196393	0.107042	0.054921	0.02688	0.021692	0.320534	0.187348	0.101783	0.05108	0.026078	0.013177		167	0.009632	0.007822	0.005251	0.006268	0.007268	0.006088	0.004504	0.003002
	167.2	0.701372	0.342451	0.175079	0.076681	0.036812	0.020411	0.681656	0.349898	0.177277	0.085682	0.042978	0.021523		167.2	0.320436	0.195752	0.106971	0.055115	0.026152	0.021996	0.320119	0.187106	0.101651	0.051014	0.026045	0.01316		167.2	0.009695	0.008034	0.004897	0.006514	0.007119	0.005963	0.004412	0.002941
	167.4	0.701468	0.342758	0.174664	0.076012	0.036389	0.020082	0.681656	0.349898	0.177277	0.085682	0.042978	0.021523		167.4	0.320096	0.195744	0.107132	0.054365	0.025824	0.021523	0.319705	0.186864	0.10152	0.050948	0.026011	0.013143		167.4	0.009822	0.008135	0.004941	0.006913	0.006974	0.005841	0.004322	0.002881
	167.6	0.701366	0.342661	0.174772	0.076067	0.036542	0.019988	0.681656	0.349898	0.177277	0.085682	0.042978	0.021523		167.6	0.32018	0.195098	0.107247	0.05404	0.025423	0.021524	0.319292	0.186622	0.101389	0.050882	0.025977	0.013126		167.6	0.009577	0.007915	0.005097	0.006774	0.006831	0.005722	0.004233	0.002822
	167.8	0.701745	0.3424	0.174406	0.075645	0.036779	0.019046	0.681656	0.349898	0.177277	0.085682	0.042978	0.021523		167.8	0.320155	0.195611	0.10705	0.053668	0.025546	0.020904	0.318879	0.186381	0.101257	0.050816	0.025944	0.013109		167.8	0.009374	0.007669	0.004912	0.007271	0.006691	0.005605	0.004147	0.002764
	168	0.70151	0.342165	0.174195	0.075181	0.037281	0.01918	0.681656	0.349898	0.177277	0.085682	0.042978	0.021523		168	0.31967	0.195601	0.106517	0.053305	0.025489	0.021318	0.318466	0.18614	0.101127	0.05075	0.02591	0.013092		168	0.009943	0.007926	0.005013	0.007296	0.006554	0.00549	0.004062	0.002707
	168.2	0.700915	0.342177	0.173766	0.074664	0.037044	0.019283	0.681656	0.349898	0.177277	0.085682	0.042978	0.021523		168.2	0.319228	0.194768	0.10579	0.053068	0.024676	0.021468	0.318054	0.185899	0.100996	0.050685	0.025877	0.013075		168.2	0.009613	0.007838	0.004843	0.007261	0.00642	0.005378	0.003979	0.002652
	168.4	0.70116	0.342362	0.173812	0.074431	0.0376	0.019244	0.681655	0.349898	0.177277	0.085682	0.042978	0.021523		168.4	0.318445	0.19453	0.105519	0.052522	0.024661	0.021309	0.317643	0.185659	0.100865	0.050619	0.025843	0.013058		168.4	0.00953	0.007477	0.004932	0.007055	0.006289	0.005268	0.003897	0.002598
	168.6	0.701092	0.342126	0.174108	0.074265	0.037795	0.01963	0.681655	0.349898	0.177277	0.085682	0.042978	0.021523		168.6	0.317974	0.194422	0.105177	0.05169	0.024452	0.021108	0.317232	0.185419	0.100735	0.050554	0.02581	0.013041		168.6	0.009184	0.007207	0.005159	0.007072	0.00616	0.00516	0.003818	0.002545
	168.8	0.700733	0.341918	0.173666	0.074054	0.037738	0.02	0.681655	0.349898	0.177277	0.085682	0.042978	0.021523		168.8	0.317515	0.194309	0.104906	0.051083	0.024333	0.021116	0.316822	0.185179	0.100604	0.050488	0.025776	0.013024		168.8	0.00897	0.007513	0.005367	0.007144	0.006034	0.005054	0.003739	0.002492
	169	0.700395	0.341794	0.174132	0.074024	0.037252	0.020095	0.681655	0.349897	0.177277	0.085682	0.042978	0.021523		169	0.316966	0.194621	0.104623	0.050436	0.02385	0.021005	0.316412	0.18494	0.100474	0.050423	0.025743	0.013007		169	0.009272	0.007313	0.005979	0.007744	0.00591	0.004951	0.003663	0.002441
	169.2	0.700843	0.342364	0.17445	0.073646	0.037468	0.021093	0.681655	0.349897	0.177277	0.085682	0.042978	0.021523		169.2	0.316739	0.194541	0.103888	0.050347	0.024066	0.021304	0.316003	0.1847	0.100344	0.050358	0.02571	0.012991		169.2	0.009717	0.00746	0.00594	0.007884	0.005789	0.004849	0.003588	0.002392
	169.4	0.70108	0.342067	0.174325	0.073539	0.038101	0.021509	0.681655	0.349897	0.177277	0.085682	0.042978	0.021523		169.4	0.3165	0.193374	0.103922	0.049873	0.024515	0.021432	0.315595	0.184462	0.100215	0.050293	0.025677	0.012974		169.4	0.008763	0.007288	0.005839	0.007819	0.005671	0.00475	0.003514	0.002343
	169.6	0.700716	0.342215	0.174069	0.073867	0.037606	0.021964	0.681655	0.349897	0.177277	0.085682	0.042978	0.021523		169.6	0.31584	0.193065	0.103685	0.050054	0.024857	0.021998	0.315186	0.184223	0.100085	0.050228	0.025643	0.012957		169.6	0.007572	0.006652	0.006143	0.008053	0.005555	0.004653	0.003443	0.002295
	169.8	0.701041	0.341674	0.174092	0.07428	0.037801	0.02235	0.681655	0.349897	0.177277	0.085682	0.042978	0.021523		169.8	0.315272	0.19243	0.103556	0.050601	0.025444	0.021461	0.314779	0.183985	0.099956	0.050163	0.02561	0.01294		169.8	0.006791	0.006666	0.00608	0.008213	0.005441	0.004558	0.003372	0.002248
	170	0.701281	0.341938	0.173965	0.074133	0.038322	0.022028	0.681655	0.349897	0.177277	0.085682	0.042978	0.021523		170	0.314962	0.191929	0.102835	0.051661	0.02592	0.020958	0.314372	0.183747	0.099826	0.050098	0.025577	0.012924		170	0.006911	0.006707	0.005787	0.008736	0.00533	0.004465	0.003303	0.002202
	170.2	0.701721	0.34274	0.173753	0.074055	0.038207	0.021695	0.681655	0.349897	0.177277	0.085682	0.042978	0.021523		170.2	0.314801	0.192229	0.103067	0.051717	0.026541	0.020888	0.313965	0.183509	0.099697	0.050033	0.025544	0.012907		170.2	0.006376	0.006775	0.005446	0.008548	0.005221	0.004373	0.003236	0.002157
	170.4	0.701822	0.342984	0.173753	0.074308	0.037815	0.021229	0.681655	0.349897	0.177277	0.085682	0.042978	0.021523		170.4	0.313656	0.192035	0.103544	0.052047	0.026853	0.020608	0.313559	0.183272	0.099568	0.049968	0.025511	0.01289		170.4	0.006736	0.006564	0.004916	0.008121	0.005114	0.004284	0.003169	0.002112
	170.6	0.701931	0.342893	0.173349	0.074683	0.037811	0.021133	0.681654	0.349897	0.177277	0.085682	0.042978	0.021523		170.6	0.313197	0.191573	0.103434	0.052315	0.026676	0.020758	0.313154	0.183035	0.09944	0.049904	0.025478	0.012874		170.6	0.006495	0.006369	0.004562	0.007926	0.005009	0.004196	0.003104	0.002069
	170.8	0.702221	0.342418	0.172955	0.075028	0.037905	0.021119	0.681654	0.349897	0.177277	0.085682	0.042978	0.021523		170.8	0.31329	0.191214	0.10368	0.05248	0.026223	0.020965	0.312749	0.182798	0.099311	0.049839	0.025445	0.012857		170.8	0.006632	0.005741	0.004667	0.007995	0.004907	0.00411	0.003041	0.002027
	171	0.702714	0.34265	0.173223	0.075073	0.03738	0.021117	0.681654	0.349897	0.177277	0.085682	0.042978	0.021523		171	0.313206	0.190803	0.104399	0.052093	0.02606	0.021382	0.312344	0.182562	0.099182	0.049775	0.025412	0.01284		171	0.007031	0.005868	0.004625	0.007908	0.004806	0.004026	0.002979	0.001985
	171.2	0.703185	0.342066	0.172978	0.075185	0.036225	0.02107	0.681654	0.349897	0.177277	0.085682	0.042978	0.021523		171.2	0.31246	0.19057	0.104499	0.052524	0.025434	0.02174	0.31194	0.182326	0.099054	0.049711	0.025379	0.012824		171.2	0.007791	0.006005	0.004755	0.007777	0.004708	0.003944	0.002918	0.001945
	171.4	0.703104	0.34176	0.172738	0.075319	0.036725	0.020098	0.681654	0.349897	0.177277	0.085682	0.042978	0.021523		171.4	0.311408	0.190818	0.104381	0.052887	0.024901	0.021263	0.311537	0.18209	0.098926	0.049646	0.025346	0.012807		171.4	0.00805	0.005959	0.005042	0.007944	0.004612	0.003863	0.002858	0.001905
	171.6	0.703492	0.340964	0.173059	0.074662	0.036884	0.019264	0.681654	0.349897	0.177277	0.085682	0.042978	0.021523		171.6	0.310782	0.190543	0.104372	0.052839	0.024472	0.020749	0.311134	0.181854	0.098798	0.049582	0.025314	0.012791		171.6	0.008236	0.00589	0.004476	0.007881	0.004517	0.003784	0.0028	0.001866
	171.8	0.70385	0.340882	0.173406	0.074279	0.037187	0.018723	0.681654	0.349897	0.177277	0.085682	0.042978	0.021523		171.8	0.311016	0.190419	0.104456	0.052975	0.025096	0.020639	0.310732	0.181619	0.09867	0.049518	0.025281	0.012774		171.8	0.008605	0.006262	0.004424	0.00783	0.004425	0.003706	0.002742	0.001828
	172	0.702744	0.340837	0.173277	0.074383	0.037524	0.019042	0.681654	0.349897	0.177277	0.085682	0.042978	0.021523		172	0.309459	0.190135	0.103678	0.052672	0.024612	0.020672	0.31033	0.181384	0.098543	0.049454	0.025248	0.012757		172	0.008751	0.006363	0.004705	0.007832	0.004334	0.003631	0.002686	0.00179
	172.2	0.702149	0.34051	0.173416	0.074545	0.037332	0.018914	0.681654	0.349897	0.177277	0.085682	0.042978	0.021523		172.2	0.308536	0.189794	0.103027	0.052131	0.024085	0.020384	0.309929	0.18115	0.098415	0.04939	0.025216	0.012741		172.2	0.008661	0.006371	0.004468	0.007084	0.004246	0.003556	0.002631	0.001754
	172.4	0.702263	0.340795	0.173489	0.07527	0.037657	0.01891	0.681654	0.349897	0.177277	0.085682	0.042978	0.021523		172.4	0.307809	0.190412	0.102742	0.051925	0.024613	0.020556	0.309528	0.180916	0.098288	0.049326	0.025183	0.012724		172.4	0.009183	0.006534	0.004797	0.006562	0.004159	0.003484	0.002577	0.001718
	172.6	0.701817	0.340583	0.173504	0.075477	0.037423	0.018907	0.681653	0.349897	0.177277	0.085682	0.042978	0.021523		172.6	0.307277	0.190668	0.102375	0.051245	0.024571	0.020683	0.309127	0.180682	0.098161	0.049262	0.02515	0.012708		172.6	0.009616	0.006383	0.004944	0.006632	0.004074	0.003412	0.002525	0.001683
	172.8	0.70142	0.341266	0.17405	0.075276	0.037419	0.018905	0.681653	0.349897	0.177276	0.085682	0.042978	0.021523		172.8	0.30645	0.191115	0.101978	0.051189	0.024661	0.020484	0.308728	0.180448	0.098034	0.049199	0.025118	0.012692		172.8	0.010011	0.006535	0.005151	0.006541	0.00399	0.003342	0.002473	0.001648
	173	0.700683	0.341553	0.174588	0.075467	0.037285	0.01947	0.681653	0.349896	0.177276	0.085682	0.042978	0.021523		173	0.30486	0.191133	0.101765	0.05078	0.024936	0.020687	0.308328	0.180215	0.097907	0.049135	0.025085	0.012675		173	0.010138	0.006563	0.005022	0.006572	0.003909	0.003274	0.002422	0.001615
	173.2	0.700694	0.341897	0.175093	0.075034	0.037378	0.019705	0.681653	0.349896	0.177276	0.085682	0.042978	0.021523		173.2	0.304452	0.190544	0.101899	0.050263	0.025112	0.020541	0.30793	0.179982	0.097781	0.049071	0.025053	0.012659		173.2	0.009944	0.006441	0.00484	0.006334	0.003829	0.003207	0.002373	0.001582
	173.4	0.700307	0.34229	0.174864	0.074591	0.037454	0.019044	0.681653	0.349896	0.177276	0.085682	0.042978	0.021523		173.4	0.303692	0.190293	0.101695	0.049842	0.025152	0.019819	0.307531	0.179749	0.097654	0.049008	0.025021	0.012642		173.4	0.00914	0.005942	0.005131	0.006231	0.00375	0.003141	0.002324	0.001549
	173.6	0.699756	0.34293	0.174471	0.074554	0.036556	0.01882	0.681653	0.349896	0.177276	0.085682	0.042978	0.021523		173.6	0.302282	0.19021	0.101166	0.05011	0.02594	0.019139	0.307134	0.179516	0.097528	0.048945	0.024988	0.012626		173.6	0.008794	0.005305	0.005207	0.0062	0.003674	0.003077	0.002277	0.001517
	173.8	0.699172	0.343031	0.174562	0.074746	0.036722	0.018426	0.681653	0.349896	0.177276	0.085682	0.042978	0.021523		173.8	0.301521	0.189707	0.100773	0.050672	0.026299	0.018602	0.306737	0.179284	0.097402	0.048881	0.024956	0.01261		173.8	0.008746	0.005471	0.00501	0.006339	0.003598	0.003014	0.00223	0.001486
	174	0.699106	0.343804	0.174475	0.074443	0.03656	0.017962	0.681653	0.349896	0.177276	0.085682	0.042978	0.021523		174	0.300802	0.189641	0.100681	0.050716	0.026335	0.018164	0.30634	0.179052	0.097276	0.048818	0.024924	0.012593		174	0.00829	0.005508	0.004931	0.006447	0.003525	0.002952	0.002184	0.001456
	174.2	0.699475	0.343949	0.175171	0.0745	0.036337	0.01833	0.681653	0.349896	0.177276	0.085682	0.042978	0.021523		174.2	0.300413	0.189153	0.101496	0.050396	0.026393	0.018188	0.305944	0.178821	0.09715	0.048755	0.024891	0.012577		174.2	0.008071	0.005356	0.004895	0.005972	0.003453	0.002892	0.00214	0.001426
	174.4	0.699744	0.344098	0.17552	0.074968	0.035888	0.018887	0.681653	0.349896	0.177276	0.085682	0.042978	0.021523		174.4	0.299829	0.188601	0.102043	0.050405	0.025216	0.018785	0.305548	0.178589	0.097024	0.048692	0.024859	0.012561		174.4	0.008146	0.005442	0.005056	0.00578	0.003382	0.002833	0.002096	0.001397
	174.6	0.700097	0.344021	0.175452	0.075342	0.036023	0.019508	0.681653	0.349896	0.177276	0.085682	0.042978	0.021523		174.6	0.299491	0.188211	0.101943	0.050509	0.025238	0.019099	0.305153	0.178359	0.096899	0.048629	0.024827	0.012545		174.6	0.007793	0.005411	0.005589	0.00581	0.003313	0.002775	0.002053	0.001368
	174.8	0.700181	0.343659	0.175312	0.076212	0.035826	0.019892	0.681652	0.349896	0.177276	0.085682	0.042978	0.021523		174.8	0.299364	0.18776	0.102126	0.050997	0.024912	0.01916	0.304758	0.178128	0.096774	0.048566	0.024795	0.012528		174.8	0.007806	0.005258	0.006448	0.006297	0.003245	0.002718	0.002011	0.00134
	175	0.70105	0.344021	0.1753	0.07628	0.03549	0.018714	0.681652	0.349896	0.177276	0.085682	0.042978	0.021523		175	0.299441	0.187479	0.102258	0.050781	0.024582	0.018869	0.304364	0.177898	0.096648	0.048503	0.024763	0.012512		175	0.00771	0.005707	0.006877	0.006105	0.003179	0.002662	0.00197	0.001313
	175.2	0.701163	0.343212	0.175095	0.076844	0.034731	0.018428	0.681652	0.349896	0.177276	0.085682	0.042978	0.021523		175.2	0.29921	0.187382	0.10215	0.051179	0.024023	0.019002	0.303971	0.177667	0.096524	0.04844	0.024731	0.012496		175.2	0.007205	0.005513	0.006834	0.006359	0.003114	0.002608	0.00193	0.001286
	175.4	0.701294	0.342625	0.174811	0.076598	0.035521	0.017659	0.681652	0.349896	0.177276	0.085682	0.042978	0.021523		175.4	0.298525	0.187097	0.101945	0.051002	0.023752	0.018752	0.303578	0.177438	0.096399	0.048378	0.024699	0.01248		175.4	0.007092	0.005329	0.006736	0.006339	0.00305	0.002555	0.00189	0.00126
	175.6	0.701465	0.342352	0.174858	0.076194	0.035613	0.017872	0.681652	0.349896	0.177276	0.085682	0.042978	0.021523		175.6	0.298403	0.186532	0.101465	0.050876	0.023461	0.019394	0.303185	0.177208	0.096274	0.048315	0.024667	0.012464		175.6	0.006976	0.005351	0.006774	0.006273	0.002987	0.002502	0.001851	0.001234
	175.8	0.701397	0.342168	0.174574	0.077097	0.036255	0.01778	0.681652	0.349896	0.177276	0.085682	0.042978	0.021523		175.8	0.298359	0.186447	0.101186	0.050919	0.023936	0.019592	0.302793	0.176979	0.09615	0.048253	0.024635	0.012448		175.8	0.006775	0.005305	0.007362	0.00621	0.002926	0.002451	0.001813	0.001209
	176	0.700444	0.342212	0.174262	0.07736	0.036858	0.017945	0.681652	0.349896	0.177276	0.085682	0.042978	0.021523		176	0.296999	0.186594	0.100377	0.050955	0.02359	0.019487	0.302401	0.17675	0.096025	0.04819	0.024603	0.012432		176	0.006295	0.004714	0.007557	0.006665	0.002866	0.002401	0.001776	0.001184
	176.2	0.700576	0.342482	0.174338	0.077474	0.037209	0.018199	0.681652	0.349896	0.177276	0.085681	0.042978	0.021523		176.2	0.297072	0.186527	0.099896	0.051133	0.023697	0.019636	0.30201	0.176522	0.095901	0.048128	0.024571	0.012415		176.2	0.006619	0.005101	0.007323	0.005869	0.002808	0.002352	0.00174	0.00116
	176.4	0.701158	0.342451	0.173998	0.077862	0.037724	0.018867	0.681652	0.349896	0.177276	0.085681	0.042978	0.021523		176.4	0.297044	0.18667	0.100274	0.051354	0.023999	0.02029	0.30162	0.176293	0.095777	0.048066	0.02454	0.012399		176.4	0.00653	0.004703	0.006593	0.006148	0.00275	0.002304	0.001704	0.001136
	176.6	0.701268	0.342303	0.173762	0.07748	0.037731	0.018722	0.681652	0.349896	0.177276	0.085681	0.042978	0.021523		176.6	0.29675	0.186185	0.099832	0.051439	0.023705	0.020448	0.30123	0.176065	0.095653	0.048004	0.024508	0.012383		176.6	0.006534	0.00463	0.006169	0.005988	0.002694	0.002257	0.00167	0.001113
	176.8	0.7015	0.342185	0.173559	0.076752	0.037508	0.019255	0.681651	0.349896	0.177276	0.085681	0.042978	0.021523		176.8	0.296402	0.18567	0.099364	0.051944	0.023667	0.020782	0.30084	0.175838	0.095529	0.047942	0.024476	0.012367		176.8	0.006644	0.00487	0.005876	0.005826	0.002639	0.00221	0.001635	0.00109
	177	0.70122	0.34135	0.172432	0.076581	0.037593	0.019882	0.681651	0.349896	0.177276	0.085681	0.042978	0.021523		177	0.295679	0.185232	0.099153	0.051179	0.023437	0.021145	0.300451	0.17561	0.095406	0.04788	0.024444	0.012351		177	0.006834	0.004799	0.005563	0.006124	0.002585	0.002165	0.001602	0.001068
	177.2	0.701431	0.341477	0.172444	0.075659	0.03762	0.019727	0.681651	0.349895	0.177276	0.085681	0.042978	0.021523		177.2	0.295494	0.185276	0.099141	0.051275	0.023547	0.021278	0.300062	0.175383	0.095282	0.047818	0.024413	0.012335		177.2	0.007091	0.004486	0.005771	0.005477	0.002532	0.002121	0.001569	0.001046
	177.4	0.700884	0.34181	0.17194	0.075093	0.03712	0.019449	0.681651	0.349895	0.177276	0.085681	0.042978	0.021523		177.4	0.294401	0.185636	0.098541	0.051115	0.023441	0.020761	0.299674	0.175156	0.095159	0.047756	0.024381	0.012319		177.4	0.00684	0.00447	0.005303	0.004786	0.00248	0.002077	0.001537	0.001025
	177.6	0.700565	0.341281	0.171644	0.075279	0.037091	0.019863	0.681651	0.349895	0.177276	0.085681	0.042978	0.021523		177.6	0.293492	0.184925	0.098078	0.051121	0.023956	0.020733	0.299287	0.17493	0.095036	0.047694	0.02435	0.012303		177.6	0.006683	0.004135	0.004419	0.004716	0.002429	0.002035	0.001506	0.001004
	177.8	0.700907	0.340601	0.172205	0.07554	0.03693	0.020018	0.681651	0.349895	0.177276	0.085681	0.042978	0.021523		177.8	0.293547	0.184722	0.098319	0.051294	0.02362	0.02073	0.2989	0.174704	0.094913	0.047632	0.024318	0.012288		177.8	0.006466	0.004787	0.004295	0.004214	0.00238	0.001993	0.001475	0.000983
	178	0.700852	0.340672	0.172797	0.075327	0.037093	0.020211	0.681651	0.349895	0.177276	0.085681	0.042978	0.021523		178	0.292267	0.184376	0.098775	0.051329	0.023828	0.020362	0.298513	0.174478	0.094791	0.047571	0.024287	0.012272		178	0.006182	0.005257	0.003988	0.003701	0.002331	0.001953	0.001445	0.000963
	178.2	0.700771	0.340688	0.172888	0.075398	0.037491	0.021142	0.681651	0.349895	0.177276	0.085681	0.042978	0.021523		178.2	0.291883	0.184071	0.098784	0.051058	0.0236	0.020842	0.298127	0.174252	0.094668	0.047509	0.024255	0.012256		178.2	0.006546	0.00526	0.003541	0.002773	0.002283	0.001913	0.001415	0.000943
	178.4	0.700343	0.341365	0.172684	0.075389	0.037191	0.020793	0.681651	0.349895	0.177276	0.085681	0.042978	0.021523		178.4	0.290994	0.184056	0.09906	0.051148	0.023431	0.020978	0.297742	0.174027	0.094546	0.047448	0.024224	0.01224		178.4	0.005945	0.005304	0.003508	0.002619	0.002237	0.001873	0.001386	0.000924
	178.6	0.70015	0.340909	0.172264	0.075529	0.037682	0.020263	0.681651	0.349895	0.177276	0.085681	0.042978	0.021523		178.6	0.290214	0.183843	0.098173	0.051526	0.023917	0.020144	0.297357	0.173802	0.094423	0.047386	0.024193	0.012224		178.6	0.006317	0.005227	0.003518	0.002218	0.002191	0.001835	0.001358	0.000905
	178.8	0.699064	0.34085	0.17294	0.076104	0.038118	0.019897	0.681651	0.349895	0.177276	0.085681	0.042978	0.021523		178.8	0.289492	0.183553	0.09793	0.052207	0.023399	0.019944	0.296972	0.173577	0.094301	0.047325	0.024161	0.012208		178.8	0.006528	0.005252	0.00383	0.001848	0.002146	0.001798	0.00133	0.000886
	179	0.699283	0.340686	0.173352	0.075645	0.038363	0.018918	0.68165	0.349895	0.177276	0.085681	0.042977	0.021523		179	0.289438	0.183561	0.097736	0.051438	0.023179	0.019257	0.296588	0.173352	0.094179	0.047264	0.02413	0.012193		179	0.006398	0.005227	0.0033	0.001672	0.002102	0.001761	0.001303	0.000868
	179.2	0.69888	0.340449	0.173601	0.076089	0.038179	0.01894	0.68165	0.349895	0.177276	0.085681	0.042977	0.021523		179.2	0.289112	0.182933	0.098415	0.051955	0.023501	0.019425	0.296204	0.173128	0.094057	0.047203	0.024099	0.012177		179.2	0.006547	0.004425	0.003085	0.001138	0.002059	0.001725	0.001276	0.000851
	179.4	0.698284	0.340195	0.173418	0.076302	0.038668	0.018503	0.68165	0.349895	0.177276	0.085681	0.042977	0.021523		179.4	0.28795	0.182861	0.098181	0.051484	0.023078	0.019124	0.295821	0.172904	0.093936	0.047142	0.024068	0.012161		179.4	0.007117	0.004234	0.003236	0.000658	0.002017	0.001689	0.00125	0.000833
	179.6	0.698203	0.339911	0.17357	0.076695	0.038586	0.017841	0.68165	0.349895	0.177276	0.085681	0.042977	0.021523		179.6	0.287548	0.182385	0.097859	0.051406	0.023014	0.019454	0.295439	0.172681	0.093814	0.047081	0.024037	0.012145		179.6	0.007591	0.004275	0.003777	0.000721	0.001976	0.001655	0.001224	0.000816
	179.8	0.698174	0.34009	0.173707	0.077674	0.038309	0.017286	0.68165	0.349895	0.177276	0.085681	0.042977	0.021523		179.8	0.286699	0.182788	0.098023	0.05174	0.02315	0.018412	0.295057	0.172457	0.093693	0.04702	0.024006	0.01213		179.8	0.007701	0.003913	0.004171	0.000973	0.001935	0.001621	0.001199	0.000799
	180	0.69829	0.341161	0.17369	0.07776	0.038113	0.017772	0.68165	0.349895	0.177276	0.085681	0.042977	0.021523		180	0.28679	0.181927	0.097455	0.052205	0.022902	0.018596	0.294675	0.172234	0.093572	0.046959	0.023975	0.012114		180	0.007438	0.003879	0.004471	0.001099	0.001896	0.001588	0.001175	0.000783
	180.2	0.699059	0.341532	0.174061	0.077753	0.037627	0.018095	0.68165	0.349895	0.177276	0.085681	0.042977	0.021523		180.2	0.287021	0.181683	0.097522	0.051997	0.022997	0.01911	0.294294	0.172012	0.093451	0.046898	0.023944	0.012098		180.2	0.007549	0.003943	0.004421	0.001378	0.001857	0.001555	0.001151	0.000767
	180.4	0.699924	0.34118	0.174255	0.077575	0.037505	0.017702	0.68165	0.349895	0.177276	0.085681	0.042977	0.021523		180.4	0.287373	0.181268	0.097883	0.051405	0.023413	0.019985	0.293914	0.171789	0.09333	0.046838	0.023913	0.012083		180.4	0.007257	0.003695	0.004163	0.00236	0.001819	0.001523	0.001127	0.000751
	180.6	0.700182	0.341021	0.174543	0.077089	0.036771	0.018152	0.68165	0.349895	0.177276	0.085681	0.042977	0.021523		180.6	0.287231	0.18046	0.097207	0.051108	0.023206	0.020731	0.293533	0.171567	0.093209	0.046777	0.023882	0.012067		180.6	0.007466	0.004034	0.00465	0.002822	0.001782	0.001492	0.001104	0.000736
	180.8	0.701155	0.340119	0.174005	0.07693	0.036404	0.018745	0.68165	0.349895	0.177275	0.085681	0.042977	0.021523		180.8	0.287415	0.179837	0.096417	0.050894	0.023327	0.021251	0.293154	0.171345	0.093089	0.046717	0.023851	0.012051		180.8	0.007584	0.003977	0.005064	0.003439	0.001745	0.001462	0.001082	0.000721
	181	0.701326	0.339792	0.173656	0.077341	0.036489	0.018834	0.681649	0.349895	0.177275	0.085681	0.042977	0.021523		181	0.287183	0.179621	0.096818	0.050387	0.023391	0.021583	0.292775	0.171124	0.092968	0.046656	0.02382	0.012036		181	0.007923	0.003699	0.005373	0.003754	0.001709	0.001432	0.001059	0.000706
	181.2	0.701962	0.340417	0.173937	0.07718	0.036244	0.018977	0.681649	0.349894	0.177275	0.085681	0.042977	0.021523		181.2	0.287338	0.179815	0.097074	0.050273	0.02389	0.021984	0.292396	0.170902	0.092848	0.046596	0.023789	0.01202		181.2	0.007787	0.004039	0.004871	0.003629	0.001674	0.001403	0.001038	0.000692
	181.4	0.701858	0.340892	0.174051	0.077071	0.036004	0.018793	0.681649	0.349894	0.177275	0.085681	0.042977	0.021523		181.4	0.286806	0.180066	0.097207	0.049728	0.023865	0.022122	0.292018	0.170681	0.092728	0.046536	0.023758	0.012005		181.4	0.0078	0.003928	0.004628	0.003912	0.00164	0.001374	0.001016	0.000678
	181.6	0.702527	0.340646	0.174178	0.077568	0.037035	0.018908	0.681649	0.349894	0.177275	0.085681	0.042977	0.021523		181.6	0.286567	0.179841	0.097264	0.049662	0.024087	0.022464	0.29164	0.170461	0.092608	0.046476	0.023728	0.011989		181.6	0.007322	0.00438	0.004206	0.003912	0.001607	0.001346	0.000996	0.000664
	181.8	0.703355	0.341566	0.174394	0.077931	0.03765	0.019209	0.681649	0.349894	0.177275	0.085681	0.042977	0.021523		181.8	0.286098	0.180476	0.097499	0.04951	0.024514	0.022566	0.291263	0.17024	0.092488	0.046415	0.023697	0.011974		181.8	0.007442	0.005037	0.004297	0.003531	0.001574	0.001318	0.000975	0.00065
	182	0.703521	0.342252	0.174113	0.077959	0.03888	0.019668	0.681649	0.349894	0.177275	0.085681	0.042977	0.021523		182	0.2849	0.180085	0.097562	0.04983	0.024932	0.022939	0.290887	0.17002	0.092369	0.046355	0.023666	0.011958		182	0.007329	0.005326	0.003732	0.003734	0.001542	0.001291	0.000955	0.000637
	182.2	0.704008	0.342259	0.173682	0.077624	0.03933	0.019521	0.681649	0.349894	0.177275	0.085681	0.042977	0.021523		182.2	0.284729	0.179981	0.097211	0.049511	0.024684	0.022842	0.29051	0.1698	0.092249	0.046295	0.023636	0.011943		182.2	0.00741	0.004931	0.003593	0.00346	0.00151	0.001265	0.000936	0.000624
	182.4	0.703805	0.342466	0.173997	0.077841	0.039981	0.019328	0.681649	0.349894	0.177275	0.085681	0.042977	0.021523		182.4	0.284011	0.180027	0.09749	0.049647	0.025331	0.022231	0.290135	0.169581	0.09213	0.046236	0.023605	0.011927		182.4	0.007323	0.004588	0.003806	0.003664	0.001479	0.001239	0.000917	0.000611
	182.6	0.703871	0.342172	0.174067	0.077632	0.0405	0.019768	0.681649	0.349894	0.177275	0.085681	0.042977	0.021523		182.6	0.283021	0.17979	0.09664	0.049596	0.025277	0.021792	0.289759	0.169361	0.092011	0.046176	0.023575	0.011912		182.6	0.007779	0.004443	0.003611	0.003357	0.001449	0.001214	0.000898	0.000598
	182.8	0.703533	0.341901	0.174334	0.077138	0.040789	0.019959	0.681649	0.349894	0.177275	0.085681	0.042977	0.021523		182.8	0.282523	0.179261	0.096496	0.049421	0.024499	0.021254	0.289385	0.169142	0.091892	0.046116	0.023544	0.011896		182.8	0.007074	0.003983	0.004255	0.003053	0.001419	0.001189	0.000879	0.000586
	183	0.70416	0.341359	0.174043	0.077145	0.040495	0.019485	0.681648	0.349894	0.177275	0.085681	0.042977	0.021523		183	0.28198	0.178892	0.096674	0.04895	0.024237	0.020719	0.289011	0.168923	0.091773	0.046056	0.023514	0.011881		183	0.006677	0.003538	0.004357	0.002595	0.00139	0.001164	0.000861	0.000574
	183.2	0.704148	0.341581	0.174107	0.07686	0.040419	0.019758	0.681648	0.349894	0.177275	0.085681	0.042977	0.021523		183.2	0.280966	0.178642	0.096999	0.049674	0.024309	0.021028	0.288637	0.168705	0.091654	0.045997	0.023483	0.011866		183.2	0.007316	0.003511	0.004407	0.001965	0.001362	0.001141	0.000844	0.000562
	183.4	0.703577	0.341714	0.173616	0.077089	0.039871	0.019588	0.681648	0.349894	0.177275	0.085681	0.042977	0.021523		183.4	0.27949	0.178978	0.096653	0.049679	0.023895	0.020289	0.288264	0.168487	0.091536	0.045937	0.023453	0.01185		183.4	0.007561	0.003288	0.004501	0.002078	0.001334	0.001117	0.000827	0.000551
	183.6	0.703509	0.341657	0.174009	0.07675	0.039222	0.019188	0.681648	0.349894	0.177275	0.085681	0.042977	0.021523		183.6	0.278415	0.17809	0.096338	0.049526	0.023526	0.020178	0.287891	0.168269	0.091417	0.045878	0.023423	0.011835		183.6	0.007232	0.003027	0.00492	0.001992	0.001307	0.001094	0.00081	0.00054
	183.8	0.703807	0.342541	0.173674	0.07621	0.03824	0.018971	0.681648	0.349894	0.177275	0.085681	0.042977	0.021523		183.8	0.277539	0.177888	0.096142	0.04973	0.023408	0.019683	0.287518	0.168051	0.091299	0.045819	0.023392	0.01182		183.8	0.006672	0.003153	0.005221	0.00198	0.00128	0.001072	0.000793	0.000529
	184	0.70345	0.343366	0.173311	0.075781	0.038175	0.019393	0.681648	0.349894	0.177275	0.085681	0.042977	0.021523		184	0.277455	0.177598	0.096047	0.049945	0.023496	0.02031	0.287147	0.167834	0.091181	0.045759	0.023362	0.011804		184	0.006218	0.003103	0.005595	0.001619	0.001254	0.00105	0.000777	0.000518
	184.2	0.702789	0.343333	0.174177	0.075196	0.037504	0.018766	0.681648	0.349894	0.177275	0.085681	0.042977	0.021523		184.2	0.276261	0.17754	0.096629	0.049651	0.023745	0.020377	0.286775	0.167617	0.091063	0.0457	0.023332	0.011789		184.2	0.005836	0.002723	0.005304	0.002295	0.001228	0.001029	0.000761	0.000507
	184.4	0.702201	0.342825	0.173938	0.075162	0.03689	0.018552	0.681648	0.349894	0.177275	0.085681	0.042977	0.021523		184.4	0.275518	0.17718	0.09633	0.049594	0.023783	0.020266	0.286404	0.1674	0.090945	0.045641	0.023302	0.011774		184.4	0.005645	0.002815	0.00511	0.002741	0.001203	0.001008	0.000745	0.000497
	184.6	0.701334	0.342627	0.173493	0.075075	0.035719	0.019224	0.681648	0.349894	0.177275	0.085681	0.042977	0.021523		184.6	0.274855	0.176859	0.095898	0.049862	0.023253	0.020378	0.286034	0.167184	0.090828	0.045582	0.023272	0.011759		184.6	0.005238	0.002987	0.005035	0.002938	0.001178	0.000987	0.00073	0.000487
	184.8	0.700896	0.342841	0.172774	0.075379	0.035604	0.018861	0.681648	0.349894	0.177275	0.085681	0.042977	0.021523		184.8	0.274766	0.177099	0.096278	0.050302	0.023474	0.019989	0.285664	0.166968	0.09071	0.045523	0.023241	0.011743		184.8	0.004686	0.002955	0.004799	0.002967	0.001154	0.000967	0.000715	0.000477
	185	0.700156	0.343165	0.172505	0.075563	0.03528	0.019139	0.681648	0.349894	0.177275	0.085681	0.042977	0.021523		185	0.274767	0.177195	0.097193	0.049796	0.023101	0.020477	0.285295	0.166752	0.090593	0.045464	0.023211	0.011728		185	0.004743	0.003156	0.004526	0.003138	0.00113	0.000947	0.000701	0.000467
	185.2	0.700053	0.343476	0.172661	0.075311	0.035439	0.019199	0.681647	0.349893	0.177275	0.085681	0.042977	0.021523		185.2	0.275317	0.177482	0.097789	0.049766	0.023801	0.020292	0.284926	0.166536	0.090476	0.045405	0.023181	0.011713		185.2	0.004828	0.00362	0.003986	0.003445	0.001107	0.000928	0.000686	0.000457
	185.4	0.699656	0.343359	0.172868	0.075647	0.03586	0.019004	0.681647	0.349893	0.177275	0.085681	0.042977	0.021523		185.4	0.275105	0.177371	0.098435	0.049382	0.023938	0.020452	0.284557	0.166321	0.090359	0.045347	0.023151	0.011698		185.4	0.004777	0.003754	0.003995	0.003615	0.001085	0.000909	0.000672	0.000448
	185.6	0.699734	0.343404	0.172734	0.076102	0.036563	0.019248	0.681647	0.349893	0.177275	0.085681	0.042977	0.021523		185.6	0.275262	0.17761	0.09819	0.049338	0.023615	0.020665	0.284189	0.166106	0.090242	0.045288	0.023121	0.011683		185.6	0.00451	0.004377	0.003272	0.003731	0.001062	0.00089	0.000658	0.000439
	185.8	0.700022	0.34318	0.172899	0.076317	0.036254	0.019259	0.681647	0.349893	0.177275	0.085681	0.042977	0.021523		185.8	0.275975	0.176882	0.097959	0.049414	0.023982	0.020524	0.283822	0.165891	0.090125	0.04523	0.023092	0.011668		185.8	0.004742	0.004554	0.003034	0.004067	0.001041	0.000872	0.000645	0.00043
	186	0.700037	0.342697	0.173301	0.076506	0.036892	0.019315	0.681647	0.349893	0.177275	0.085681	0.042977	0.021523		186	0.275612	0.176601	0.097943	0.049776	0.023726	0.020316	0.283455	0.165676	0.090009	0.045171	0.023062	0.011653		186	0.004915	0.004796	0.002997	0.004416	0.001019	0.000854	0.000632	0.000421
	186.2	0.700792	0.342245	0.17411	0.076551	0.037109	0.018942	0.681647	0.349893	0.177275	0.085681	0.042977	0.021523		186.2	0.276211	0.176241	0.098084	0.049179	0.023879	0.020109	0.283088	0.165462	0.089892	0.045113	0.023032	0.011638		186.2	0.005007	0.004593	0.003035	0.004273	0.000999	0.000836	0.000619	0.000412
	186.4	0.70099	0.341794	0.174313	0.076722	0.037135	0.01907	0.681647	0.349893	0.177275	0.085681	0.042977	0.021523		186.4	0.276358	0.175938	0.098053	0.048946	0.02433	0.020025	0.282722	0.165248	0.089776	0.045054	0.023002	0.011623		186.4	0.00526	0.004239	0.003218	0.004242	0.000978	0.000819	0.000606	0.000404
	186.6	0.701421	0.341645	0.174458	0.076274	0.037044	0.018662	0.681647	0.349893	0.177275	0.085681	0.042977	0.021523		186.6	0.275937	0.175532	0.097842	0.048682	0.023925	0.019989	0.282356	0.165034	0.08966	0.044996	0.022972	0.011607		186.6	0.005128	0.004486	0.003122	0.003931	0.000958	0.000803	0.000594	0.000396
	186.8	0.701621	0.34128	0.174493	0.076306	0.037117	0.017921	0.681647	0.349893	0.177275	0.085681	0.042977	0.021523		186.8	0.27555	0.174528	0.097703	0.048744	0.02365	0.019869	0.281991	0.164821	0.089544	0.044938	0.022943	0.011592		186.8	0.004775	0.003992	0.003539	0.003594	0.000939	0.000786	0.000582	0.000388
	187	0.701388	0.340686	0.174924	0.076782	0.037515	0.018167	0.681647	0.349893	0.177275	0.085681	0.042977	0.021523		187	0.274689	0.174157	0.09736	0.049489	0.024428	0.019987	0.281627	0.164608	0.089428	0.04488	0.022913	0.011577		187	0.005428	0.003896	0.003115	0.003458	0.000919	0.00077	0.00057	0.00038
	187.2	0.701695	0.341431	0.175044	0.076332	0.037718	0.018238	0.681646	0.349893	0.177275	0.085681	0.042977	0.021523		187.2	0.27385	0.174348	0.096865	0.050295	0.025039	0.01978	0.281262	0.164395	0.089313	0.044822	0.022883	0.011563		187.2	0.006036	0.004079	0.002652	0.00314	0.0009	0.000754	0.000558	0.000372
	187.4	0.701565	0.341725	0.175329	0.07699	0.037802	0.017403	0.681646	0.349893	0.177275	0.085681	0.042977	0.021523		187.4	0.272837	0.173718	0.096596	0.050231	0.025421	0.019247	0.280899	0.164182	0.089197	0.044764	0.022854	0.011548		187.4	0.005975	0.003689	0.00237	0.00279	0.000882	0.000739	0.000547	0.000364
	187.6	0.702091	0.34228	0.175474	0.076613	0.037394	0.017114	0.681646	0.349893	0.177275	0.085681	0.042977	0.021523		187.6	0.271931	0.173217	0.096219	0.049635	0.024471	0.019166	0.280535	0.16397	0.089082	0.044706	0.022824	0.011533		187.6	0.006026	0.003246	0.002219	0.002108	0.000864	0.000724	0.000535	0.000357
	187.8	0.702501	0.342547	0.175164	0.07675	0.037411	0.016351	0.681646	0.349893	0.177275	0.085681	0.042977	0.021523		187.8	0.271181	0.173118	0.095787	0.0497	0.024338	0.019219	0.280173	0.163758	0.088967	0.044648	0.022795	0.011518		187.8	0.006318	0.003049	0.002394	0.001717	0.000846	0.000709	0.000525	0.00035
	188	0.701706	0.342372	0.174949	0.07711	0.037661	0.016334	0.681646	0.349893	0.177275	0.085681	0.042977	0.021523		188	0.269749	0.172948	0.095331	0.049875	0.024256	0.019287	0.27981	0.163546	0.088852	0.04459	0.022765	0.011503		188	0.00649	0.002616	0.002146	0.000933	0.000829	0.000694	0.000514	0.000342
	188.2	0.701198	0.342244	0.176024	0.076665	0.037306	0.015961	0.681646	0.349893	0.177275	0.085681	0.042977	0.021523		188.2	0.268382	0.172559	0.095876	0.049027	0.023968	0.01925	0.279448	0.163335	0.088737	0.044533	0.022736	0.011488		188.2	0.006907	0.00198	0.00191	0.001412	0.000812	0.00068	0.000503	0.000335
	188.4	0.701227	0.341727	0.17589	0.076702	0.037161	0.01646	0.681646	0.349893	0.177275	0.085681	0.042977	0.021523		188.4	0.267695	0.172426	0.096203	0.048635	0.023234	0.019102	0.279087	0.163123	0.088622	0.044475	0.022706	0.011473		188.4	0.007402	0.001841	0.002436	0.000801	0.000795	0.000666	0.000493	0.000329
	188.6	0.700711	0.341481	0.176069	0.076892	0.036717	0.016356	0.681646	0.349893	0.177275	0.085681	0.042977	0.021523		188.6	0.266879	0.172289	0.096799	0.04852	0.022649	0.018754	0.278726	0.162912	0.088507	0.044418	0.022677	0.011458		188.6	0.007351	0.001776	0.002903	0.000542	0.000779	0.000653	0.000483	0.000322
	188.8	0.700173	0.341547	0.175891	0.076587	0.036876	0.016837	0.681646	0.349893	0.177274	0.085681	0.042977	0.021523		188.8	0.266529	0.172378	0.097284	0.048304	0.022111	0.01831	0.278366	0.162702	0.088393	0.04436	0.022648	0.011443		188.8	0.007898	0.001926	0.003479	-8.2e-05	0.000763	0.000639	0.000473	0.000315
	189	0.699952	0.341023	0.175564	0.076278	0.036452	0.017661	0.681646	0.349893	0.177274	0.085681	0.042977	0.021523		189	0.266296	0.172312	0.096913	0.04732	0.021526	0.018476	0.278006	0.162491	0.088279	0.044303	0.022618	0.011429		189	0.008157	0.002227	0.003946	1.7e-07	0.000748	0.000626	0.000463	0.000309
	189.2	0.700652	0.34053	0.176006	0.07597	0.03667	0.017797	0.681646	0.349893	0.177274	0.085681	0.042977	0.021523		189.2	0.266404	0.172015	0.097244	0.046872	0.021888	0.018001	0.277646	0.162281	0.088164	0.044245	0.022589	0.011414		189.2	0.008201	0.002214	0.00352	3.29e-05	0.000732	0.000613	0.000454	0.000302
	189.4	0.700385	0.340406	0.175814	0.075859	0.036591	0.018307	0.681645	0.349892	0.177274	0.085681	0.042977	0.021523		189.4	0.266193	0.171884	0.097322	0.046566	0.021249	0.018009	0.277287	0.162071	0.08805	0.044188	0.02256	0.011399		189.4	0.00792	0.002338	0.003744	0.000358	0.000717	0.000601	0.000445	0.000296
	189.6	0.700931	0.340701	0.176204	0.074983	0.036151	0.018823	0.681645	0.349892	0.177274	0.085681	0.042977	0.021523		189.6	0.267041	0.172597	0.097204	0.046808	0.020902	0.01767	0.276929	0.161862	0.087937	0.044131	0.022531	0.011384		189.6	0.007565	0.002696	0.003519	0.000474	0.000703	0.000589	0.000435	0.00029
	189.8	0.701217	0.340436	0.177137	0.07489	0.035893	0.018519	0.681645	0.349892	0.177274	0.085681	0.042977	0.021523		189.8	0.267559	0.171728	0.097418	0.04681	0.020732	0.017501	0.27657	0.161652	0.087823	0.044074	0.022502	0.01137		189.8	0.007027	0.002968	0.003706	0.000565	0.000688	0.000577	0.000427	0.000284
	190	0.701505	0.340682	0.177122	0.074623	0.036746	0.018916	0.681645	0.349892	0.177274	0.085681	0.042977	0.021523		190	0.267011	0.171751	0.097698	0.046954	0.021422	0.017737	0.276213	0.161443	0.087709	0.044017	0.022472	0.011355		190	0.006836	0.003179	0.004215	0.000819	0.000674	0.000565	0.000418	0.000278
	190.2	0.702219	0.341101	0.177586	0.074413	0.035939	0.019233	0.681645	0.349892	0.177274	0.085681	0.042977	0.021523		190.2	0.268196	0.171948	0.098152	0.046653	0.021608	0.017917	0.275856	0.161235	0.087596	0.04396	0.022443	0.01134		190.2	0.006472	0.002727	0.004438	0.000921	0.00066	0.000553	0.000409	0.000273
	190.4	0.701878	0.341689	0.17732	0.073957	0.036639	0.019503	0.681645	0.349892	0.177274	0.085681	0.042977	0.021523		190.4	0.26759	0.171609	0.097512	0.046728	0.022061	0.018046	0.275499	0.161026	0.087483	0.043903	0.022414	0.011326		190.4	0.005903	0.002409	0.004397	0.001223	0.000647	0.000542	0.000401	0.000267
	190.6	0.701005	0.342705	0.177337	0.073819	0.037159	0.019835	0.681645	0.349892	0.177274	0.085681	0.042977	0.021523		190.6	0.266623	0.171189	0.09714	0.046551	0.022449	0.018344	0.275143	0.160818	0.087369	0.043846	0.022385	0.011311		190.6	0.005329	0.002572	0.004157	0.001216	0.000634	0.000531	0.000393	0.000262
	190.8	0.700506	0.342639	0.17743	0.074192	0.037141	0.019849	0.681645	0.349892	0.177274	0.085681	0.042977	0.021523		190.8	0.266089	0.17059	0.096193	0.046538	0.0227	0.018602	0.274787	0.16061	0.087256	0.04379	0.022356	0.011296		190.8	0.005141	0.002422	0.003764	0.001582	0.000621	0.00052	0.000385	0.000256
	191	0.700748	0.342566	0.177646	0.074077	0.03721	0.0205	0.681645	0.349892	0.177274	0.085681	0.042977	0.021523		191	0.265626	0.17068	0.096	0.046781	0.023304	0.018727	0.274431	0.160402	0.087144	0.043733	0.022328	0.011282		191	0.004727	0.002537	0.003513	0.00191	0.000608	0.000509	0.000377	0.000251
	191.2	0.700975	0.343045	0.17759	0.074047	0.037336	0.01957	0.681645	0.349892	0.177274	0.085681	0.042977	0.021523		191.2	0.264786	0.170623	0.095615	0.046544	0.023339	0.01881	0.274076	0.160195	0.087031	0.043677	0.022299	0.011267		191.2	0.004142	0.002673	0.003147	0.001547	0.000596	0.000499	0.000369	0.000246
	191.4	0.701193	0.343394	0.17806	0.074712	0.03774	0.019322	0.681644	0.349892	0.177274	0.085681	0.042977	0.021523		191.4	0.264262	0.170604	0.095211	0.045997	0.023164	0.019002	0.273722	0.159988	0.086918	0.04362	0.02227	0.011253		191.4	0.004235	0.0021	0.002596	0.001959	0.000583	0.000489	0.000362	0.000241
	191.6	0.701685	0.34332	0.177202	0.074565	0.037429	0.019554	0.681644	0.349892	0.177274	0.085681	0.042977	0.021523		191.6	0.263602	0.169801	0.094642	0.045434	0.022363	0.019366	0.273368	0.159781	0.086806	0.043564	0.022241	0.011238		191.6	0.004125	0.001727	0.002453	0.001913	0.000571	0.000479	0.000354	0.000236
	191.8	0.701844	0.342964	0.17705	0.075115	0.037781	0.019039	0.681644	0.349892	0.177274	0.085681	0.042977	0.021523		191.8	0.263251	0.1694	0.094209	0.045461	0.022408	0.019552	0.273015	0.159574	0.086694	0.043507	0.022212	0.011223		191.8	0.004157	0.002302	0.002665	0.001717	0.00056	0.000469	0.000347	0.000231
	192	0.701815	0.342692	0.176886	0.074944	0.037937	0.018448	0.681644	0.349892	0.177274	0.085681	0.042977	0.021523		192	0.262117	0.168954	0.094123	0.045116	0.022484	0.019885	0.272661	0.159368	0.086582	0.043451	0.022184	0.011209		192	0.004249	0.002093	0.002619	0.001265	0.000548	0.000459	0.00034	0.000226
	192.2	0.701881	0.342938	0.177528	0.075	0.037742	0.018253	0.681644	0.349892	0.177274	0.085681	0.042977	0.021523		192.2	0.261634	0.168441	0.094854	0.04514	0.022253	0.019964	0.272309	0.159162	0.08647	0.043395	0.022155	0.011194		192.2	0.004672	0.00164	0.00334	0.001175	0.000537	0.00045	0.000333	0.000222
	192.4	0.701956	0.341995	0.176714	0.075728	0.037683	0.018132	0.681644	0.349892	0.177274	0.085681	0.042977	0.021523		192.4	0.260351	0.168063	0.09406	0.045207	0.02181	0.019744	0.271957	0.158956	0.086358	0.043339	0.022126	0.01118		192.4	0.005338	0.001681	0.003813	0.000728	0.000526	0.000441	0.000326	0.000217
	192.6	0.701791	0.341924	0.17633	0.076652	0.037832	0.017528	0.681644	0.349892	0.177274	0.085681	0.042977	0.021523		192.6	0.259401	0.167879	0.09388	0.045389	0.021567	0.019284	0.271605	0.15875	0.086246	0.043283	0.022098	0.011165		192.6	0.005697	0.001705	0.00398	0.000798	0.000515	0.000432	0.000319	0.000213
	192.8	0.701273	0.342021	0.175609	0.076258	0.038092	0.017919	0.681644	0.349892	0.177274	0.08568	0.042977	0.021523		192.8	0.258652	0.167802	0.093575	0.045125	0.021246	0.019377	0.271254	0.158545	0.086135	0.043227	0.022069	0.011151		192.8	0.00578	0.001552	0.003768	0.000325	0.000505	0.000423	0.000313	0.000208
	193	0.701045	0.341513	0.175616	0.076679	0.037538	0.01825	0.681644	0.349892	0.177274	0.08568	0.042977	0.021523		193	0.257666	0.167917	0.093256	0.045065	0.020612	0.019126	0.270903	0.15834	0.086023	0.043171	0.02204	0.011137		193	0.005318	0.001622	0.003302	0.000323	0.000494	0.000414	0.000306	0.000204
	193.2	0.701509	0.341882	0.176012	0.076642	0.037888	0.018198	0.681644	0.349892	0.177274	0.08568	0.042977	0.021523		193.2	0.257162	0.168251	0.09445	0.045325	0.020518	0.019253	0.270553	0.158135	0.085912	0.043115	0.022012	0.011122		193.2	0.005187	0.001607	0.002827	-0.00013	0.000484	0.000406	0.0003	0.0002
	193.4	0.700828	0.342553	0.17585	0.076674	0.037949	0.018078	0.681643	0.349891	0.177274	0.08568	0.042977	0.021523		193.4	0.256133	0.168618	0.094788	0.045759	0.020604	0.019111	0.270203	0.157931	0.085801	0.043059	0.021984	0.011108		193.4	0.005106	0.001371	0.003129	-0.00034	0.000474	0.000397	0.000294	0.000196
	193.6	0.701384	0.34223	0.176135	0.076457	0.038032	0.018435	0.681643	0.349891	0.177274	0.08568	0.042977	0.021523		193.6	0.256092	0.168727	0.094681	0.045876	0.020853	0.018929	0.269853	0.157726	0.08569	0.043004	0.021955	0.011093		193.6	0.004682	0.001664	0.002795	-0.00058	0.000465	0.000389	0.000288	0.000192
	193.8	0.700446	0.342965	0.175568	0.076877	0.037583	0.018298	0.681643	0.349891	0.177274	0.08568	0.042977	0.021523		193.8	0.255214	0.168244	0.094529	0.046282	0.020319	0.018847	0.269504	0.157522	0.085579	0.042948	0.021927	0.011079		193.8	0.004621	0.001437	0.002799	-0.00039	0.000455	0.000381	0.000282	0.000188
	194	0.700037	0.343314	0.174858	0.076437	0.037638	0.01844	0.681643	0.349891	0.177274	0.08568	0.042977	0.021523		194	0.254556	0.168556	0.09451	0.046456	0.021193	0.018947	0.269156	0.157319	0.085468	0.042892	0.021898	0.011065		194	0.004437	0.000863	0.003227	-0.00016	0.000446	0.000373	0.000276	0.000184
	194.2	0.699635	0.343796	0.175138	0.075838	0.036997	0.018762	0.681643	0.349891	0.177274	0.08568	0.042977	0.021523		194.2	0.254367	0.168992	0.094763	0.045829	0.020957	0.01856	0.268808	0.157115	0.085358	0.042837	0.02187	0.011051		194.2	0.00438	0.000858	0.002985	0.000385	0.000437	0.000366	0.000271	0.00018
	194.4	0.699222	0.34406	0.174992	0.075653	0.038021	0.019078	0.681643	0.349891	0.177274	0.08568	0.042977	0.021523		194.4	0.253705	0.168152	0.094501	0.045592	0.021074	0.01898	0.26846	0.156912	0.085247	0.042782	0.021842	0.011036		194.4	0.003922	0.00091	0.002697	0.000436	0.000428	0.000358	0.000265	0.000177
	194.6	0.698475	0.34348	0.174878	0.075581	0.037705	0.019088	0.681643	0.349891	0.177274	0.08568	0.042977	0.021523		194.6	0.253479	0.167557	0.094021	0.044992	0.020744	0.019617	0.268113	0.156709	0.085137	0.042726	0.021813	0.011022		194.6	0.003982	0.000981	0.002848	0.0004	0.000419	0.000351	0.00026	0.000173
	194.8	0.69883	0.342654	0.17533	0.075579	0.037003	0.019058	0.681643	0.349891	0.177274	0.08568	0.042977	0.021523		194.8	0.252881	0.167729	0.094428	0.045039	0.020647	0.019372	0.267766	0.156506	0.085027	0.042671	0.021785	0.011008		194.8	0.00368	0.00093	0.002304	0.000749	0.00041	0.000344	0.000254	0.00017
	195	0.699152	0.342411	0.175971	0.075453	0.037197	0.019445	0.681643	0.349891	0.177274	0.08568	0.042977	0.021523		195	0.252593	0.167651	0.094878	0.044967	0.020902	0.019516	0.26742	0.156304	0.084917	0.042616	0.021757	0.010993		195	0.003136	0.000848	0.002287	0.00087	0.000402	0.000337	0.000249	0.000166
	195.2	0.698736	0.342189	0.17601	0.075027	0.037646	0.018758	0.681643	0.349891	0.177274	0.08568	0.042977	0.021523		195.2	0.252427	0.167808	0.094255	0.044321	0.020657	0.019253	0.267074	0.156102	0.084807	0.042561	0.021729	0.010979		195.2	0.00316	0.000732	0.00201	0.00085	0.000394	0.00033	0.000244	0.000163
	195.4	0.69888	0.342023	0.176154	0.075484	0.037413	0.019354	0.681643	0.349891	0.177274	0.08568	0.042977	0.021523		195.4	0.252381	0.167874	0.09426	0.044281	0.02089	0.019106	0.266729	0.1559	0.084698	0.042506	0.021701	0.010965		195.4	0.003185	0.000803	0.001407	0.001003	0.000386	0.000323	0.000239	0.000159
	195.6	0.699249	0.341458	0.175116	0.075957	0.037088	0.019678	0.681642	0.349891	0.177274	0.08568	0.042977	0.021523		195.6	0.252524	0.166991	0.093905	0.044744	0.02065	0.019417	0.266384	0.155698	0.084588	0.042451	0.021673	0.010951		195.6	0.002923	0.001084	0.001797	0.000809	0.000378	0.000317	0.000234	0.000156
	195.8	0.699596	0.342127	0.174795	0.07614	0.03663	0.01924	0.681642	0.349891	0.177274	0.08568	0.042977	0.021523		195.8	0.252624	0.167331	0.093417	0.045112	0.020797	0.019109	0.266039	0.155497	0.084479	0.042396	0.021645	0.010937		195.8	0.003299	0.001387	0.002223	0.000751	0.00037	0.00031	0.000229	0.000153
	196	0.699906	0.342721	0.174979	0.075834	0.036833	0.018605	0.681642	0.349891	0.177274	0.08568	0.042977	0.021523		196	0.252256	0.167115	0.092832	0.044812	0.021134	0.019401	0.265695	0.155296	0.084369	0.042341	0.021617	0.010923		196	0.003559	0.000463	0.002576	0.000816	0.000363	0.000304	0.000225	0.00015
	196.2	0.700239	0.343015	0.175355	0.075672	0.036928	0.018736	0.681642	0.349891	0.177274	0.08568	0.042977	0.021523		196.2	0.252056	0.166625	0.092863	0.045046	0.021028	0.01958	0.265352	0.155095	0.08426	0.042286	0.021589	0.010908		196.2	0.003674	0.00054	0.002582	0.001095	0.000355	0.000297	0.00022	0.000147
	196.4	0.700857	0.34217	0.175131	0.075688	0.037305	0.01882	0.681642	0.349891	0.177274	0.08568	0.042977	0.021523		196.4	0.251653	0.166273	0.0923	0.044885	0.02132	0.020184	0.265009	0.154895	0.084151	0.042232	0.021561	0.010894		196.4	0.004067	0.000596	0.002863	0.000951	0.000348	0.000291	0.000216	0.000144
	196.6	0.701145	0.342007	0.174823	0.076113	0.03734	0.018636	0.681642	0.349891	0.177274	0.08568	0.042977	0.021523		196.6	0.251824	0.165287	0.092352	0.045411	0.021135	0.020312	0.264666	0.154694	0.084043	0.042177	0.021533	0.01088		196.6	0.003903	0.000412	0.003113	0.001122	0.000341	0.000285	0.000211	0.000141
	196.8	0.700872	0.342311	0.174122	0.075104	0.037118	0.019121	0.681642	0.349891	0.177273	0.08568	0.042977	0.021523		196.8	0.251058	0.164769	0.091829	0.045768	0.020659	0.021222	0.264324	0.154494	0.083934	0.042122	0.021505	0.010866		196.8	0.003629	-0.00011	0.003103	0.000367	0.000334	0.00028	0.000207	0.000138
	197	0.701039	0.342148	0.174371	0.076109	0.036609	0.019154	0.681642	0.349891	0.177273	0.08568	0.042977	0.021523		197	0.25023	0.164252	0.09205	0.046549	0.020088	0.021231	0.263982	0.154294	0.083825	0.042068	0.021477	0.010852		197	0.00311	0.000219	0.003511	0.000343	0.000327	0.000274	0.000203	0.000135
	197.2	0.701453	0.342614	0.1739	0.075745	0.037003	0.019602	0.681642	0.349891	0.177273	0.08568	0.042977	0.021523		197.2	0.249821	0.163757	0.092247	0.046771	0.020306	0.022073	0.26364	0.154095	0.083717	0.042013	0.02145	0.010838		197.2	0.002969	0.000121	0.003605	0.000273	0.00032	0.000268	0.000198	0.000132
	197.4	0.70098	0.342816	0.173888	0.0762	0.036457	0.020056	0.681642	0.34989	0.177273	0.08568	0.042977	0.021523		197.4	0.249029	0.163135	0.09175	0.047286	0.020195	0.022242	0.263299	0.153896	0.083609	0.041959	0.021422	0.010824		197.4	0.002861	-0.00035	0.003868	0.000533	0.000314	0.000263	0.000194	0.00013
	197.6	0.701233	0.342047	0.173702	0.075769	0.036249	0.02045	0.681641	0.34989	0.177273	0.08568	0.042977	0.021523		197.6	0.248795	0.16257	0.090997	0.04728	0.020509	0.022198	0.262959	0.153697	0.083501	0.041905	0.021394	0.01081		197.6	0.00268	0.000104	0.003938	0.000823	0.000307	0.000257	0.00019	0.000127
	197.8	0.700073	0.342159	0.1732	0.075327	0.035344	0.020614	0.681641	0.34989	0.177273	0.08568	0.042977	0.021523		197.8	0.248026	0.162359	0.090551	0.047321	0.020081	0.022666	0.262619	0.153498	0.083393	0.041851	0.021366	0.010796		197.8	0.003168	0.000282	0.003815	0.000889	0.000301	0.000252	0.000187	0.000124
	198	0.700024	0.342142	0.173106	0.074575	0.035151	0.020903	0.681641	0.34989	0.177273	0.08568	0.042977	0.021523		198	0.247609	0.161664	0.090742	0.046807	0.020191	0.023274	0.262279	0.153299	0.083285	0.041797	0.021339	0.010782		198	0.003033	0.000379	0.004121	0.001285	0.000295	0.000247	0.000183	0.000122
	198.2	0.700069	0.341857	0.173726	0.074597	0.035717	0.021836	0.681641	0.34989	0.177273	0.08568	0.042977	0.021523		198.2	0.247375	0.161655	0.091545	0.04678	0.020316	0.023316	0.26194	0.153101	0.083177	0.041743	0.021311	0.010768		198.2	0.003381	0.00081	0.00365	0.001497	0.000289	0.000242	0.000179	0.000119
	198.4	0.699849	0.341566	0.173718	0.074857	0.035743	0.02241	0.681641	0.34989	0.177273	0.08568	0.042977	0.021523		198.4	0.247017	0.161561	0.091335	0.046461	0.019686	0.023373	0.261601	0.152903	0.083069	0.041689	0.021284	0.010754		198.4	0.003294	0.000483	0.003012	0.001257	0.000283	0.000237	0.000175	0.000117
	198.6	0.69957	0.341164	0.173842	0.074867	0.035737	0.022858	0.681641	0.34989	0.177273	0.08568	0.042977	0.021523		198.6	0.246046	0.161515	0.090985	0.046348	0.020036	0.023366	0.261263	0.152705	0.082962	0.041635	0.021256	0.01074		198.6	0.003473	0.000365	0.002503	0.001112	0.000277	0.000232	0.000172	0.000114
	198.8	0.699446	0.341036	0.174176	0.074843	0.035271	0.023146	0.681641	0.34989	0.177273	0.08568	0.042977	0.021523		198.8	0.244978	0.162463	0.091475	0.046406	0.020375	0.022733	0.260925	0.152508	0.082855	0.041581	0.021229	0.010726		198.8	0.003526	0.00026	0.001713	0.001249	0.000271	0.000227	0.000168	0.000112
	199	0.699286	0.34084	0.174856	0.075307	0.036213	0.023065	0.681641	0.34989	0.177273	0.08568	0.042977	0.021523		199	0.245062	0.162052	0.090729	0.045409	0.020561	0.022269	0.260588	0.152311	0.082748	0.041527	0.021201	0.010713		199	0.003711	0.000394	0.001531	0.001388	0.000266	0.000223	0.000165	0.00011
	199.2	0.698827	0.341003	0.174367	0.075034	0.036406	0.021768	0.681641	0.34989	0.177273	0.08568	0.042977	0.021523		199.2	0.244286	0.162428	0.090665	0.044676	0.020159	0.021174	0.260251	0.152114	0.082641	0.041473	0.021174	0.010699		199.2	0.003891	6.31e-05	0.00122	0.001218	0.00026	0.000218	0.000161	0.000108
	199.4	0.698708	0.341233	0.174273	0.076323	0.035859	0.021722	0.681641	0.34989	0.177273	0.08568	0.042977	0.021523		199.4	0.2434	0.163006	0.090913	0.045393	0.020402	0.020721	0.259914	0.151917	0.082534	0.04142	0.021146	0.010685		199.4	0.004126	0.000557	0.001044	0.001385	0.000255	0.000214	0.000158	0.000105
	199.6	0.699594	0.341393	0.173999	0.076656	0.036268	0.021601	0.681641	0.34989	0.177273	0.08568	0.042977	0.021523		199.6	0.243706	0.163022	0.091303	0.045366	0.02011	0.020648	0.259578	0.15172	0.082427	0.041366	0.021119	0.010671		199.6	0.004387	0.000103	0.001476	0.001613	0.00025	0.000209	0.000155	0.000103
	199.8	0.700238	0.342072	0.174117	0.076016	0.0358	0.021317	0.68164	0.34989	0.177273	0.08568	0.042977	0.021523		199.8	0.243639	0.162944	0.090799	0.04455	0.020011	0.020031	0.259242	0.151524	0.08232	0.041313	0.021092	0.010657		199.8	0.005023	0.000275	0.001555	0.001545	0.000245	0.000205	0.000152	0.000101
	200	0.700951	0.34213	0.174826	0.075587	0.036984	0.0211	0.68164	0.34989	0.177273	0.08568	0.042977	0.021523		200	0.243736	0.162586	0.09113	0.043861	0.02011	0.019593	0.258907	0.151328	0.082214	0.041259	0.021064	0.010643		200	0.004856	0.000453	0.001016	0.001302	0.00024	0.000201	0.000149	9.9e-05
	200.2	0.701393	0.341856	0.174809	0.074905	0.037396	0.020194	0.68164	0.34989	0.177273	0.08568	0.042977	0.021523		200.2	0.243828	0.162145	0.091097	0.043553	0.019675	0.019379	0.258572	0.151133	0.082108	0.041206	0.021037	0.01063		200.2	0.004977	0.000761	0.001062	0.001171	0.000235	0.000197	0.000146	9.7e-05
	200.4	0.701904	0.341098	0.174914	0.075425	0.03756	0.01938	0.68164	0.34989	0.177273	0.08568	0.042977	0.021523		200.4	0.244062	0.161484	0.090822	0.043821	0.019733	0.01896	0.258238	0.150937	0.082001	0.041153	0.02101	0.010616		200.4	0.005647	0.000604	0.001469	0.000759	0.00023	0.000193	0.000143	9.5e-05
	200.6	0.702047	0.34126	0.174511	0.07546	0.037564	0.018595	0.68164	0.34989	0.177273	0.08568	0.042977	0.021523		200.6	0.243679	0.161629	0.090383	0.044195	0.019325	0.018077	0.257904	0.150742	0.081895	0.041099	0.020983	0.010602		200.6	0.005668	0.000461	0.001763	0.000732	0.000225	0.000189	0.00014	9.31e-05
	200.8	0.702076	0.341728	0.174539	0.075212	0.038021	0.018158	0.68164	0.34989	0.177273	0.08568	0.042977	0.021523		200.8	0.24376	0.161766	0.090402	0.044475	0.019218	0.018121	0.25757	0.150547	0.081789	0.041046	0.020956	0.010589		200.8	0.005551	0.000323	0.002568	0.000536	0.000221	0.000185	0.000137	9.12e-05
	201	0.701981	0.341343	0.175385	0.07559	0.038083	0.017733	0.68164	0.34989	0.177273	0.08568	0.042977	0.021523		201	0.243555	0.161315	0.091201	0.044511	0.019221	0.017727	0.257237	0.150352	0.081684	0.040993	0.020929	0.010575		201	0.005297	0.000816	0.002764	0.000866	0.000216	0.000181	0.000134	8.93e-05
	201.2	0.701323	0.341438	0.175296	0.075546	0.038161	0.017906	0.68164	0.34989	0.177273	0.08568	0.042977	0.021523		201.2	0.242999	0.160718	0.091057	0.0447	0.018907	0.017818	0.256905	0.150158	0.081578	0.04094	0.020902	0.010561		201.2	0.005364	0.000767	0.003037	0.000775	0.000212	0.000177	0.000131	8.75e-05
	201.4	0.700877	0.341685	0.175868	0.075569	0.038297	0.017593	0.68164	0.349889	0.177273	0.08568	0.042977	0.021523		201.4	0.242651	0.16057	0.091037	0.044895	0.018802	0.017899	0.256572	0.149964	0.081473	0.040887	0.020875	0.010548		201.4	0.005466	0.001327	0.00343	0.001023	0.000207	0.000174	0.000129	8.57e-05
	201.6	0.701012	0.341166	0.175779	0.074493	0.038524	0.017704	0.68164	0.349889	0.177273	0.08568	0.042977	0.021523		201.6	0.242029	0.160569	0.090924	0.044213	0.019129	0.018388	0.256241	0.14977	0.081367	0.040834	0.020848	0.010534		201.6	0.005175	0.001865	0.003672	0.000854	0.000203	0.00017	0.000126	8.39e-05
	201.8	0.700662	0.341704	0.175375	0.074298	0.037703	0.018505	0.681639	0.349889	0.177273	0.08568	0.042977	0.021523		201.8	0.242096	0.159927	0.091145	0.044339	0.018279	0.018892	0.255909	0.149576	0.081262	0.040781	0.020821	0.01052		201.8	0.005325	0.002082	0.003649	2.03e-05	0.000199	0.000167	0.000123	8.22e-05
	202	0.700635	0.342445	0.17554	0.074414	0.037601	0.019282	0.681639	0.349889	0.177273	0.08568	0.042977	0.021523		202	0.241944	0.159566	0.091657	0.044569	0.018188	0.019331	0.255578	0.149383	0.081157	0.040729	0.020794	0.010507		202	0.004764	0.001405	0.003601	0.000103	0.000195	0.000163	0.000121	8.05e-05
	202.2	0.700482	0.342698	0.175613	0.074801	0.037789	0.019863	0.681639	0.349889	0.177273	0.08568	0.042977	0.021523		202.2	0.241662	0.160346	0.091527	0.044274	0.018428	0.019874	0.255248	0.149189	0.081052	0.040676	0.020767	0.010493		202.2	0.004566	0.000956	0.003131	-0.00025	0.000191	0.00016	0.000118	7.89e-05
	202.4	0.699971	0.342673	0.174992	0.073789	0.037019	0.019646	0.681639	0.349889	0.177273	0.08568	0.042977	0.021523		202.4	0.241196	0.160621	0.090926	0.043368	0.018565	0.019873	0.254918	0.148997	0.080947	0.040623	0.02074	0.010479		202.4	0.003884	0.000857	0.002775	-0.00053	0.000187	0.000157	0.000116	7.73e-05
	202.6	0.699492	0.342577	0.174405	0.073342	0.037668	0.019987	0.681639	0.349889	0.177273	0.08568	0.042977	0.021523		202.6	0.240017	0.160074	0.089734	0.04335	0.019637	0.020676	0.254588	0.148804	0.080842	0.040571	0.020713	0.010466		202.6	0.004059	0.000542	0.002602	-0.0009	0.000183	0.000154	0.000114	7.57e-05
	202.8	0.699076	0.342494	0.174388	0.072889	0.03737	0.019793	0.681639	0.349889	0.177273	0.08568	0.042977	0.021523		202.8	0.239	0.159868	0.089468	0.043364	0.01993	0.020827	0.254259	0.148611	0.080738	0.040518	0.020686	0.010452		202.8	0.00366	0.000385	0.002504	-0.00106	0.00018	0.00015	0.000111	7.42e-05
	203	0.699299	0.34253	0.174649	0.073339	0.037754	0.019632	0.681639	0.349889	0.177273	0.08568	0.042977	0.021523		203	0.238741	0.159256	0.08909	0.043426	0.019859	0.020667	0.25393	0.148419	0.080633	0.040466	0.02066	0.010439		203	0.003506	0.000643	0.002886	-0.00135	0.000176	0.000147	0.000109	7.26e-05
	203.2	0.699549	0.342773	0.174136	0.073729	0.036734	0.019547	0.681639	0.349889	0.177273	0.08568	0.042977	0.021523		203.2	0.238213	0.159313	0.088558	0.044091	0.019346	0.020604	0.253602	0.148227	0.080529	0.040414	0.020633	0.010425		203.2	0.003686	0.000216	0.002896	-0.00162	0.000172	0.000144	0.000107	7.12e-05
	203.4	0.699865	0.342813	0.174327	0.07416	0.036443	0.020125	0.681639	0.349889	0.177273	0.08568	0.042977	0.021523		203.4	0.237419	0.159414	0.088467	0.044556	0.019826	0.021078	0.253274	0.148036	0.080425	0.040361	0.020606	0.010412		203.4	0.003724	0.000561	0.002604	-0.00122	0.000169	0.000141	0.000105	6.97e-05
	203.6	0.700341	0.342076	0.174828	0.074121	0.036125	0.02034	0.681639	0.349889	0.177273	0.08568	0.042977	0.021523		203.6	0.237416	0.158671	0.088488	0.043895	0.019318	0.021045	0.252946	0.147844	0.080321	0.040309	0.02058	0.010398		203.6	0.0038	0.000551	0.002468	-0.00112	0.000165	0.000138	0.000102	6.83e-05
	203.8	0.700224	0.342187	0.174582	0.073882	0.036271	0.020242	0.681639	0.349889	0.177273	0.08568	0.042977	0.021523		203.8	0.236839	0.158258	0.087311	0.043355	0.019718	0.020879	0.252619	0.147653	0.080217	0.040257	0.020553	0.010385		203.8	0.003723	0.000924	0.002011	-0.0013	0.000162	0.000136	0.0001	6.69e-05
	204	0.700067	0.341215	0.174767	0.073848	0.03722	0.019766	0.681638	0.349889	0.177273	0.08568	0.042977	0.021523		204	0.236375	0.157487	0.086778	0.042971	0.019766	0.020869	0.252292	0.147462	0.080113	0.040205	0.020526	0.010372		204	0.003233	0.00109	0.001633	-0.00163	0.000159	0.000133	9.83e-05	6.55e-05
	204.2	0.700057	0.340839	0.174883	0.074017	0.037175	0.018591	0.681638	0.349889	0.177273	0.08568	0.042977	0.021523		204.2	0.236333	0.156453	0.086117	0.042868	0.019357	0.020611	0.251966	0.147271	0.08001	0.040153	0.0205	0.010358		204.2	0.003557	0.000762	0.002432	-0.0015	0.000155	0.00013	9.63e-05	6.42e-05
	204.4	0.699977	0.340523	0.175695	0.074716	0.037042	0.018553	0.681638	0.349889	0.177273	0.08568	0.042977	0.021523		204.4	0.236247	0.155932	0.08629	0.042921	0.019579	0.019986	0.25164	0.147081	0.079906	0.040101	0.020473	0.010345		204.4	0.003948	0.000378	0.002513	-0.00111	0.000152	0.000127	9.43e-05	6.29e-05
	204.6	0.700063	0.340903	0.17528	0.07439	0.03712	0.018675	0.681638	0.349889	0.177273	0.08568	0.042977	0.021523		204.6	0.235978	0.156257	0.086512	0.042441	0.019841	0.019695	0.251315	0.146891	0.079803	0.040049	0.020447	0.010331		204.6	0.004039	0.000282	0.002939	-0.00114	0.000149	0.000125	9.24e-05	6.16e-05
	204.8	0.700234	0.340771	0.175362	0.074221	0.036884	0.018627	0.681638	0.349889	0.177272	0.08568	0.042977	0.021523		204.8	0.23615	0.155568	0.08655	0.042184	0.019969	0.019715	0.25099	0.146701	0.0797	0.039997	0.02042	0.010318		204.8	0.004127	0.000625	0.003596	-0.00077	0.000146	0.000122	9.05e-05	6.03e-05
	205	0.699601	0.340585	0.17623	0.073835	0.036317	0.018491	0.681638	0.349889	0.177272	0.08568	0.042977	0.021523		205	0.235311	0.154504	0.087443	0.041448	0.019505	0.019556	0.250665	0.146511	0.079597	0.039946	0.020394	0.010305		205	0.004739	0.000895	0.003317	-0.00078	0.000143	0.00012	8.86e-05	5.91e-05
	205.2	0.6997	0.341106	0.175964	0.074339	0.036666	0.018222	0.681638	0.349889	0.177272	0.08568	0.042977	0.021523		205.2	0.234449	0.154331	0.087733	0.042018	0.019354	0.019156	0.250341	0.146322	0.079494	0.039894	0.020368	0.010291		205.2	0.005061	0.001057	0.003576	-0.00048	0.00014	0.000117	8.68e-05	5.79e-05
	205.4	0.70051	0.341407	0.176412	0.074331	0.036916	0.018476	0.681638	0.349889	0.177272	0.08568	0.042977	0.021523		205.4	0.235025	0.154369	0.088302	0.042469	0.019535	0.019422	0.250017	0.146132	0.079391	0.039843	0.020341	0.010278		205.4	0.004927	0.001084	0.003433	-0.00042	0.000137	0.000115	8.5e-05	5.67e-05
	205.6	0.700726	0.341773	0.176266	0.074488	0.036738	0.018382	0.681638	0.349888	0.177272	0.08568	0.042977	0.021523		205.6	0.234837	0.154334	0.089217	0.042461	0.01928	0.019604	0.249694	0.145943	0.079288	0.039791	0.020315	0.010265		205.6	0.004652	0.001139	0.003285	-0.00049	0.000134	0.000113	8.33e-05	5.55e-05
	205.8	0.700731	0.34235	0.176141	0.074699	0.035654	0.0181	0.681638	0.349888	0.177272	0.08568	0.042977	0.021523		205.8	0.234596	0.154131	0.089542	0.042644	0.018789	0.018788	0.249371	0.145755	0.079186	0.03974	0.020289	0.010251		205.8	0.004852	0.00092	0.002864	-0.001	0.000132	0.00011	8.16e-05	5.44e-05
	206	0.701122	0.342322	0.175998	0.075287	0.035358	0.017723	0.681637	0.349888	0.177272	0.08568	0.042977	0.021523		206	0.234101	0.154762	0.089755	0.042695	0.019085	0.018708	0.249049	0.145566	0.079083	0.039688	0.020262	0.010238		206	0.004511	0.000601	0.002492	-0.00113	0.000129	0.000108	7.99e-05	5.33e-05
	206.2	0.701432	0.342523	0.175812	0.075154	0.035357	0.0174	0.681637	0.349888	0.177272	0.08568	0.042977	0.021523		206.2	0.233406	0.155359	0.090134	0.042223	0.019297	0.018859	0.248726	0.145378	0.078981	0.039637	0.020236	0.010225		206.2	0.004347	0.001019	0.002281	-0.00149	0.000126	0.000106	7.83e-05	5.22e-05
	206.4	0.700849	0.342706	0.175534	0.074892	0.035419	0.017191	0.681637	0.349888	0.177272	0.08568	0.042977	0.021523		206.4	0.23268	0.155267	0.090205	0.042517	0.019459	0.01852	0.248405	0.14519	0.078879	0.039586	0.02021	0.010212		206.4	0.004122	0.001271	0.001746	-0.002	0.000124	0.000104	7.67e-05	5.11e-05
	206.6	0.700838	0.343156	0.175788	0.075406	0.035897	0.018159	0.681637	0.349888	0.177272	0.08568	0.042977	0.021523		206.6	0.231658	0.154981	0.090475	0.043266	0.019406	0.018577	0.248084	0.145002	0.078777	0.039534	0.020184	0.010199		206.6	0.004071	0.00091	0.001476	-0.00238	0.000121	0.000102	7.51e-05	5.01e-05
	206.8	0.701244	0.343875	0.175843	0.076206	0.035669	0.018233	0.681637	0.349888	0.177272	0.08568	0.042977	0.021523		206.8	0.231296	0.155259	0.091195	0.044577	0.019167	0.017861	0.247763	0.144815	0.078675	0.039483	0.020158	0.010185		206.8	0.003953	0.001277	0.001532	-0.00259	0.000119	9.94e-05	7.36e-05	4.9e-05
	207	0.70186	0.344242	0.175967	0.077135	0.035544	0.01867	0.681637	0.349888	0.177272	0.08568	0.042977	0.021523		207	0.231867	0.156061	0.090815	0.045213	0.019168	0.018232	0.247442	0.144627	0.078573	0.039432	0.020132	0.010172		207	0.004021	0.001652	0.001834	-0.00286	0.000116	9.74e-05	7.21e-05	4.8e-05
	207.2	0.701902	0.344412	0.175678	0.077973	0.034973	0.018979	0.681637	0.349888	0.177272	0.08568	0.042977	0.021523		207.2	0.231507	0.156276	0.090009	0.045938	0.018729	0.018434	0.247122	0.14444	0.078472	0.039381	0.020106	0.010159		207.2	0.003902	0.001628	0.001766	-0.00266	0.000114	9.54e-05	7.06e-05	4.71e-05
	207.4	0.701255	0.344265	0.175907	0.077587	0.035425	0.018683	0.681637	0.349888	0.177272	0.08568	0.042977	0.021523		207.4	0.230278	0.156333	0.090583	0.045343	0.019067	0.018914	0.246803	0.144253	0.07837	0.03933	0.02008	0.010146		207.4	0.003809	0.002123	0.001487	-0.00244	0.000112	9.35e-05	6.91e-05	4.61e-05
	207.6	0.701145	0.344248	0.175673	0.077504	0.036163	0.018816	0.681637	0.349888	0.177272	0.08568	0.042977	0.021523		207.6	0.230635	0.155855	0.090012	0.044965	0.019751	0.018775	0.246484	0.144067	0.078269	0.039279	0.020054	0.010133		207.6	0.003707	0.002216	0.001765	-0.00245	0.000109	9.15e-05	6.77e-05	4.51e-05
	207.8	0.70028	0.344255	0.174585	0.077073	0.037476	0.01839	0.681637	0.349888	0.177272	0.08568	0.042977	0.021523		207.8	0.229516	0.155287	0.0895	0.044919	0.020027	0.018503	0.246165	0.143881	0.078168	0.039229	0.020028	0.01012		207.8	0.002621	0.001816	0.001701	-0.00222	0.000107	8.97e-05	6.63e-05	4.42e-05
	208	0.699501	0.344387	0.174484	0.076513	0.037117	0.018077	0.681636	0.349888	0.177272	0.08568	0.042977	0.021523		208	0.229021	0.15482	0.088644	0.044604	0.019564	0.018386	0.245846	0.143695	0.078067	0.039178	0.020002	0.010107		208	0.002581	0.001637	0.002205	-0.00185	0.000105	8.78e-05	6.5e-05	4.33e-05
	208.2	0.699256	0.344685	0.174353	0.076048	0.036356	0.017896	0.681636	0.349888	0.177272	0.08568	0.042977	0.021523		208.2	0.228666	0.15407	0.088438	0.044309	0.019296	0.018384	0.245529	0.143509	0.077966	0.039127	0.019976	0.010094		208.2	0.002504	0.00127	0.002868	-0.00118	0.000103	8.6e-05	6.37e-05	4.24e-05
	208.4	0.698654	0.344755	0.173948	0.074999	0.03635	0.018729	0.681636	0.349888	0.177272	0.08568	0.042977	0.021523		208.4	0.228247	0.154521	0.088298	0.043555	0.01961	0.018608	0.245211	0.143323	0.077865	0.039077	0.01995	0.01008		208.4	0.00284	0.000919	0.002862	-0.00059	0.000101	8.43e-05	6.24e-05	4.16e-05
	208.6	0.698512	0.344763	0.173816	0.074304	0.036784	0.019268	0.681636	0.349888	0.177272	0.08568	0.042977	0.021523		208.6	0.227619	0.154224	0.087895	0.042969	0.019811	0.018936	0.244894	0.143138	0.077764	0.039026	0.019924	0.010067		208.6	0.003098	0.000774	0.002979	-0.00034	9.86e-05	8.26e-05	6.11e-05	4.07e-05
	208.8	0.697234	0.344519	0.173917	0.07383	0.03618	0.019356	0.681636	0.349888	0.177272	0.08568	0.042977	0.021523		208.8	0.226672	0.153916	0.086966	0.042388	0.019648	0.018754	0.244577	0.142953	0.077664	0.038976	0.019899	0.010054		208.8	0.003159	0.000645	0.003248	-0.00023	9.65e-05	8.09e-05	5.98e-05	3.99e-05
	209	0.696255	0.344173	0.1741	0.073494	0.035681	0.018907	0.681636	0.349888	0.177272	0.08568	0.042977	0.021523		209	0.225773	0.152945	0.087345	0.041579	0.018795	0.018901	0.244261	0.142768	0.077563	0.038925	0.019873	0.010041		209	0.003247	9.07e-05	0.002994	0.00037	9.46e-05	7.92e-05	5.86e-05	3.91e-05
	209.2	0.695721	0.344106	0.174257	0.073634	0.035936	0.018314	0.681636	0.349888	0.177272	0.08568	0.042977	0.021523		209.2	0.225098	0.152907	0.087353	0.042086	0.019048	0.018417	0.243945	0.142583	0.077463	0.038875	0.019847	0.010028		209.2	0.003129	-0.00013	0.003107	0.000518	9.26e-05	7.76e-05	5.74e-05	3.83e-05
	209.4	0.694952	0.343471	0.17484	0.07366	0.035136	0.018539	0.681636	0.349888	0.177272	0.085679	0.042977	0.021523		209.4	0.2247	0.152032	0.087151	0.042113	0.018385	0.018542	0.24363	0.142399	0.077363	0.038825	0.019822	0.010015		209.4	0.002984	-0.00077	0.003004	0.000448	9.07e-05	7.6e-05	5.62e-05	3.75e-05
	209.6	0.694541	0.342728	0.175037	0.073939	0.034412	0.018135	0.681636	0.349887	0.177272	0.085679	0.042977	0.021523		209.6	0.223639	0.15135	0.087559	0.042242	0.017363	0.018105	0.243314	0.142215	0.077263	0.038774	0.019796	0.010002		209.6	0.003104	-0.00068	0.002829	0.000218	8.89e-05	7.44e-05	5.51e-05	3.67e-05
	209.8	0.694796	0.342098	0.175657	0.073975	0.033643	0.018225	0.681636	0.349887	0.177272	0.085679	0.042977	0.021523		209.8	0.222744	0.151334	0.087544	0.042239	0.01693	0.017396	0.243	0.142031	0.077163	0.038724	0.01977	0.00999		209.8	0.003069	-0.00098	0.002643	-0.00038	8.71e-05	7.29e-05	5.4e-05	3.6e-05
	210	0.695397	0.341613	0.176087	0.075034	0.033555	0.018326	0.681636	0.349887	0.177272	0.085679	0.042977	0.021523		210	0.222486	0.151328	0.087713	0.043215	0.017021	0.017707	0.242686	0.141847	0.077063	0.038674	0.019745	0.009977		210	0.002896	-0.00092	0.002277	-0.0006	8.53e-05	7.14e-05	5.29e-05	3.52e-05
	210.2	0.695147	0.341854	0.176807	0.075328	0.034302	0.018694	0.681635	0.349887	0.177272	0.085679	0.042977	0.021523		210.2	0.221863	0.151088	0.08742	0.043378	0.016935	0.017954	0.242372	0.141664	0.076963	0.038624	0.019719	0.009964		210.2	0.002707	-0.00095	0.002307	-0.0006	8.35e-05	7e-05	5.18e-05	3.45e-05
	210.4	0.695331	0.341884	0.177123	0.076144	0.034096	0.019035	0.681635	0.349887	0.177272	0.085679	0.042977	0.021523		210.4	0.221675	0.150642	0.086979	0.043948	0.016534	0.017771	0.242058	0.14148	0.076864	0.038574	0.019694	0.009951		210.4	0.002328	-0.00168	0.001923	-0.00051	8.18e-05	6.85e-05	5.07e-05	3.38e-05
	210.6	0.696458	0.3418	0.177917	0.076293	0.034442	0.01985	0.681635	0.349887	0.177272	0.085679	0.042977	0.021523		210.6	0.221354	0.150401	0.087372	0.044354	0.016457	0.017691	0.241745	0.141297	0.076764	0.038524	0.019668	0.009938		210.6	0.002359	-0.00203	0.001938	-0.00054	8.01e-05	6.71e-05	4.97e-05	3.31e-05
	210.8	0.697246	0.341518	0.177659	0.07723	0.035004	0.020274	0.681635	0.349887	0.177272	0.085679	0.042977	0.021523		210.8	0.221535	0.15042	0.087144	0.04547	0.017042	0.018415	0.241433	0.141115	0.076665	0.038474	0.019643	0.009925		210.8	0.002242	-0.002	0.002006	-0.0007	7.85e-05	6.58e-05	4.87e-05	3.24e-05
	211	0.697789	0.340703	0.177826	0.077739	0.034645	0.020586	0.681635	0.349887	0.177272	0.085679	0.042977	0.021523		211	0.221407	0.150633	0.086641	0.045847	0.016881	0.01941	0.24112	0.140932	0.076566	0.038425	0.019617	0.009912		211	0.002538	-0.00222	0.002072	-0.00099	7.69e-05	6.44e-05	4.77e-05	3.18e-05
	211.2	0.698396	0.339943	0.178091	0.078335	0.035231	0.020778	0.681635	0.349887	0.177272	0.085679	0.042977	0.021523		211.2	0.220884	0.150085	0.086638	0.045995	0.017281	0.019399	0.240809	0.14075	0.076467	0.038375	0.019592	0.009899		211.2	0.002498	-0.00233	0.00187	-0.00115	7.53e-05	6.31e-05	4.67e-05	3.11e-05
	211.4	0.699592	0.339848	0.178294	0.077586	0.036035	0.020689	0.681635	0.349887	0.177272	0.085679	0.042977	0.021523		211.4	0.221139	0.149685	0.086872	0.04543	0.018158	0.019475	0.240497	0.140568	0.076368	0.038325	0.019567	0.009887		211.4	0.003297	-0.00232	0.001679	-0.00137	7.38e-05	6.18e-05	4.57e-05	3.05e-05
	211.6	0.700009	0.339937	0.177443	0.077542	0.037045	0.020998	0.681635	0.349887	0.177272	0.085679	0.042977	0.021523		211.6	0.22129	0.149365	0.08616	0.045762	0.018778	0.019222	0.240186	0.140386	0.076269	0.038276	0.019541	0.009874		211.6	0.002895	-0.00276	0.001825	-0.00111	7.23e-05	6.05e-05	4.48e-05	2.99e-05
	211.8	0.700541	0.340304	0.177127	0.077249	0.037129	0.02079	0.681635	0.349887	0.177272	0.085679	0.042977	0.021523		211.8	0.22104	0.149264	0.085781	0.045643	0.018599	0.018558	0.239876	0.140205	0.076171	0.038226	0.019516	0.009861		211.8	0.002252	-0.00267	0.001713	-0.00089	7.08e-05	5.93e-05	4.39e-05	2.92e-05
	212	0.700671	0.341588	0.177299	0.076858	0.037055	0.020835	0.681635	0.349887	0.177272	0.085679	0.042977	0.021523		212	0.221069	0.150168	0.085276	0.045213	0.019135	0.018705	0.239565	0.140023	0.076072	0.038177	0.019491	0.009848		212	0.00262	-0.00197	0.00205	-0.00047	6.93e-05	5.81e-05	4.3e-05	2.86e-05
	212.2	0.701608	0.341792	0.1766	0.076423	0.037085	0.02122	0.681634	0.349887	0.177272	0.085679	0.042976	0.021523		212.2	0.221157	0.150524	0.085547	0.044708	0.019217	0.019484	0.239256	0.139842	0.075974	0.038128	0.019466	0.009836		212.2	0.002305	-0.00186	0.002383	-0.00043	6.79e-05	5.69e-05	4.21e-05	2.81e-05
	212.4	0.701887	0.342193	0.176055	0.076391	0.038587	0.02171	0.681634	0.349887	0.177272	0.085679	0.042976	0.021523		212.4	0.221353	0.151308	0.084976	0.04453	0.01997	0.01978	0.238946	0.139661	0.075875	0.038078	0.01944	0.009823		212.4	0.002402	-0.00157	0.002292	0.000292	6.65e-05	5.57e-05	4.12e-05	2.75e-05
	212.6	0.701446	0.342461	0.176004	0.076264	0.038896	0.021254	0.681634	0.349887	0.177272	0.085679	0.042976	0.021523		212.6	0.220878	0.151085	0.084659	0.043957	0.019612	0.01942	0.238637	0.139481	0.075777	0.038029	0.019415	0.00981		212.6	0.002355	-0.00141	0.002186	0.00018	6.52e-05	5.46e-05	4.04e-05	2.69e-05
	212.8	0.700813	0.342527	0.175042	0.075901	0.038153	0.021173	0.681634	0.349887	0.177271	0.085679	0.042976	0.021523		212.8	0.220718	0.151059	0.084531	0.043216	0.018753	0.019432	0.238329	0.1393	0.075679	0.03798	0.01939	0.009798		212.8	0.002124	-0.00102	0.002335	0.000129	6.38e-05	5.35e-05	3.96e-05	2.64e-05
	213	0.700952	0.342525	0.174903	0.075113	0.037412	0.020277	0.681634	0.349887	0.177271	0.085679	0.042976	0.021523		213	0.220314	0.150271	0.085007	0.042578	0.018056	0.019016	0.23802	0.13912	0.075582	0.037931	0.019365	0.009785		213	0.001909	-0.0006	0.002128	-5.5e-06	6.25e-05	5.24e-05	3.88e-05	2.58e-05
	213.2	0.70043	0.342032	0.174872	0.07486	0.03681	0.020062	0.681634	0.349887	0.177271	0.085679	0.042976	0.021523		213.2	0.220107	0.15021	0.085203	0.042433	0.017416	0.018721	0.237713	0.13894	0.075484	0.037882	0.01934	0.009772		213.2	0.001917	-0.00055	0.00213	-6.7e-05	6.13e-05	5.13e-05	3.8e-05	2.53e-05
	213.4	0.700042	0.341899	0.174836	0.074998	0.036652	0.019981	0.681634	0.349887	0.177271	0.085679	0.042976	0.021523		213.4	0.219502	0.149777	0.085533	0.042872	0.016816	0.018314	0.237405	0.138761	0.075386	0.037833	0.019315	0.00976		213.4	0.001902	-0.00015	0.002126	-0.00039	6e-05	5.03e-05	3.72e-05	2.48e-05
	213.6	0.700317	0.341557	0.175513	0.075264	0.03687	0.019342	0.681634	0.349886	0.177271	0.085679	0.042976	0.021523		213.6	0.219385	0.1491	0.086359	0.042739	0.016485	0.017725	0.237098	0.138581	0.075289	0.037784	0.01929	0.009747		213.6	0.001835	0.000809	0.002175	-0.00046	5.88e-05	4.92e-05	3.64e-05	2.43e-05
	213.8	0.700538	0.341856	0.176278	0.075175	0.037187	0.019283	0.681634	0.349886	0.177271	0.085679	0.042976	0.021523		213.8	0.219455	0.149203	0.086589	0.042791	0.01701	0.01738	0.236791	0.138402	0.075191	0.037735	0.019265	0.009734		213.8	0.001511	0.001516	0.00192	-0.00037	5.76e-05	4.82e-05	3.57e-05	2.38e-05
	214	0.700203	0.342396	0.176054	0.075693	0.03691	0.0195	0.681634	0.349886	0.177271	0.085679	0.042976	0.021523		214	0.218922	0.148939	0.086174	0.042636	0.017369	0.017719	0.236485	0.138223	0.075094	0.037686	0.01924	0.009722		214	0.001957	0.001568	0.001749	-0.00055	5.64e-05	4.72e-05	3.5e-05	2.33e-05
	214.2	0.700034	0.342357	0.175725	0.075912	0.037027	0.019235	0.681634	0.349886	0.177271	0.085679	0.042976	0.021523		214.2	0.217956	0.14821	0.08543	0.041943	0.017326	0.017792	0.236179	0.138044	0.074997	0.037637	0.019215	0.009709		214.2	0.002149	0.001463	0.002193	-0.00036	5.52e-05	4.63e-05	3.42e-05	2.28e-05
	214.4	0.700606	0.341988	0.175612	0.075717	0.036284	0.018737	0.681633	0.349886	0.177271	0.085679	0.042976	0.021523		214.4	0.217474	0.14726	0.085408	0.042169	0.017618	0.01739	0.235874	0.137866	0.0749	0.037589	0.019191	0.009697		214.4	0.001947	0.001075	0.002439	-0.00033	5.41e-05	4.53e-05	3.35e-05	2.24e-05
	214.6	0.700988	0.341556	0.17551	0.074888	0.036334	0.019016	0.681633	0.349886	0.177271	0.085679	0.042976	0.021523		214.6	0.217459	0.146885	0.085094	0.041564	0.01813	0.017196	0.235569	0.137687	0.074803	0.03754	0.019166	0.009684		214.6	0.002094	0.001264	0.00236	-0.00065	5.3e-05	4.44e-05	3.29e-05	2.19e-05
	214.8	0.701541	0.340811	0.175428	0.075674	0.037345	0.019117	0.681633	0.349886	0.177271	0.085679	0.042976	0.021523		214.8	0.217149	0.145929	0.085278	0.041973	0.019135	0.017423	0.235264	0.137509	0.074706	0.037491	0.019141	0.009672		214.8	0.002188	0.000834	0.00242	-0.00104	5.19e-05	4.35e-05	3.22e-05	2.15e-05
	215	0.701565	0.340111	0.175671	0.07577	0.036364	0.019164	0.681633	0.349886	0.177271	0.085679	0.042976	0.021523		215	0.216477	0.14513	0.084692	0.041472	0.018696	0.016705	0.23496	0.137332	0.07461	0.037443	0.019116	0.009659		215	0.002947	0.000768	0.002317	-0.00146	5.09e-05	4.26e-05	3.15e-05	2.1e-05
	215.2	0.702025	0.339664	0.176381	0.075174	0.03654	0.019741	0.681633	0.349886	0.177271	0.085679	0.042976	0.021523		215.2	0.21667	0.144393	0.084889	0.040516	0.019181	0.016775	0.234656	0.137154	0.074513	0.037395	0.019091	0.009647		215.2	0.002968	0.000539	0.002735	-0.00176	4.98e-05	4.17e-05	3.09e-05	2.06e-05
	215.4	0.701707	0.339771	0.176433	0.074512	0.03648	0.020075	0.681633	0.349886	0.177271	0.085679	0.042976	0.021523		215.4	0.216402	0.143659	0.084295	0.03949	0.019152	0.016905	0.234353	0.136977	0.074417	0.037346	0.019067	0.009634		215.4	0.00333	0.000192	0.003023	-0.00218	4.88e-05	4.09e-05	3.02e-05	2.02e-05
	215.6	0.700729	0.339778	0.175839	0.074178	0.036648	0.020127	0.681633	0.349886	0.177271	0.085679	0.042976	0.021523		215.6	0.215585	0.142927	0.083513	0.039155	0.019344	0.016454	0.23405	0.136799	0.074321	0.037298	0.019042	0.009622		215.6	0.002615	-0.00034	0.003729	-0.00237	4.78e-05	4e-05	2.96e-05	1.97e-05
	215.8	0.701228	0.340295	0.175889	0.07359	0.036451	0.020353	0.681633	0.349886	0.177271	0.085679	0.042976	0.021523		215.8	0.215928	0.143133	0.08289	0.038112	0.020078	0.016022	0.233747	0.136623	0.074225	0.03725	0.019017	0.009609		215.8	0.00267	0.000189	0.003941	-0.00313	4.68e-05	3.92e-05	2.9e-05	1.93e-05
	216	0.701077	0.340725	0.175588	0.073673	0.036328	0.020728	0.681633	0.349886	0.177271	0.085679	0.042976	0.021523		216	0.214965	0.143642	0.082465	0.038086	0.02008	0.016428	0.233445	0.136446	0.074129	0.037202	0.018993	0.009597		216	0.003163	-8e-05	0.003712	-0.00287	4.59e-05	3.84e-05	2.84e-05	1.89e-05
	216.2	0.701409	0.340842	0.175398	0.073668	0.03621	0.020875	0.681633	0.349886	0.177271	0.085679	0.042976	0.021523		216.2	0.215085	0.143403	0.082183	0.037823	0.019818	0.016946	0.233143	0.136269	0.074033	0.037153	0.018968	0.009584		216.2	0.003029	-0.00042	0.00389	-0.00306	4.49e-05	3.76e-05	2.78e-05	1.86e-05
	216.4	0.701234	0.340784	0.175249	0.074122	0.036633	0.020286	0.681632	0.349886	0.177271	0.085679	0.042976	0.021523		216.4	0.214598	0.14349	0.081224	0.038141	0.019769	0.016543	0.232841	0.136093	0.073937	0.037105	0.018944	0.009572		216.4	0.002823	-0.00034	0.004025	-0.00294	4.4e-05	3.69e-05	2.73e-05	1.82e-05
	216.6	0.700739	0.341097	0.174905	0.073876	0.035571	0.019882	0.681632	0.349886	0.177271	0.085679	0.042976	0.021523		216.6	0.213995	0.144094	0.081185	0.037808	0.01881	0.016413	0.23254	0.135917	0.073841	0.037057	0.018919	0.00956		216.6	0.002611	-0.00051	0.004076	-0.00334	4.31e-05	3.61e-05	2.67e-05	1.78e-05
	216.8	0.700626	0.340839	0.173917	0.073672	0.035435	0.020158	0.681632	0.349886	0.177271	0.085679	0.042976	0.021523		216.8	0.213893	0.144301	0.080162	0.037721	0.018342	0.017287	0.232239	0.135741	0.073746	0.037009	0.018895	0.009547		216.8	0.002743	-0.00024	0.003659	-0.00332	4.22e-05	3.54e-05	2.62e-05	1.74e-05
	217	0.699717	0.340604	0.174337	0.074057	0.034978	0.019293	0.681632	0.349886	0.177271	0.085679	0.042976	0.021522		217	0.212548	0.144421	0.080235	0.037819	0.01819	0.017526	0.231939	0.135566	0.07365	0.036962	0.01887	0.009535		217	0.002775	-0.00016	0.003274	-0.00364	4.14e-05	3.46e-05	2.56e-05	1.71e-05
	217.2	0.699357	0.340389	0.173861	0.07452	0.035092	0.019608	0.681632	0.349886	0.177271	0.085679	0.042976	0.021522		217.2	0.212103	0.145356	0.080123	0.038117	0.017663	0.018024	0.231639	0.135391	0.073555	0.036914	0.018846	0.009523		217.2	0.00277	-0.0003	0.003254	-0.00336	4.05e-05	3.39e-05	2.51e-05	1.67e-05
	217.4	0.699449	0.340905	0.174072	0.07525	0.036169	0.019774	0.681632	0.349886	0.177271	0.085679	0.042976	0.021522		217.4	0.211229	0.145817	0.080747	0.039162	0.018324	0.017877	0.23134	0.135215	0.07346	0.036866	0.018822	0.00951		217.4	0.002928	0.000129	0.003184	-0.00331	3.97e-05	3.32e-05	2.46e-05	1.64e-05
	217.6	0.699285	0.340938	0.174746	0.075438	0.036286	0.019343	0.681632	0.349886	0.177271	0.085679	0.042976	0.021522		217.6	0.211029	0.145729	0.081333	0.039552	0.018281	0.017606	0.23104	0.135041	0.073365	0.036818	0.018797	0.009498		217.6	0.002935	0.00014	0.002923	-0.00286	3.89e-05	3.26e-05	2.41e-05	1.61e-05
	217.8	0.699075	0.341753	0.174423	0.075728	0.036694	0.019971	0.681632	0.349885	0.177271	0.085679	0.042976	0.021522		217.8	0.210495	0.146156	0.081368	0.039811	0.019027	0.01814	0.230742	0.134866	0.07327	0.036771	0.018773	0.009486		217.8	0.002401	-0.00022	0.00231	-0.00294	3.81e-05	3.19e-05	2.36e-05	1.57e-05
	218	0.698648	0.341764	0.174159	0.075922	0.036341	0.020826	0.681632	0.349885	0.177271	0.085679	0.042976	0.021522		218	0.209693	0.14542	0.080803	0.039511	0.019061	0.019163	0.230443	0.134692	0.073175	0.036723	0.018749	0.009473		218	0.003041	-0.00023	0.002179	-0.00293	3.73e-05	3.12e-05	2.31e-05	1.54e-05
	218.2	0.698992	0.341565	0.174197	0.076268	0.035842	0.019964	0.681632	0.349885	0.177271	0.085679	0.042976	0.021522		218.2	0.209338	0.145841	0.080668	0.040318	0.019003	0.019393	0.230145	0.134517	0.073081	0.036676	0.018724	0.009461		218.2	0.00296	5.48e-05	0.002406	-0.00272	3.65e-05	3.06e-05	2.26e-05	1.51e-05
	218.4	0.698807	0.341769	0.174574	0.0757	0.036133	0.019614	0.681632	0.349885	0.177271	0.085679	0.042976	0.021522		218.4	0.209258	0.145502	0.081347	0.040865	0.019298	0.019305	0.229848	0.134343	0.072986	0.036628	0.0187	0.009449		218.4	0.002289	0.000129	0.002723	-0.00261	3.58e-05	3e-05	2.22e-05	1.48e-05
	218.6	0.698873	0.341549	0.174761	0.075414	0.036313	0.019574	0.681631	0.349885	0.177271	0.085679	0.042976	0.021522		218.6	0.209125	0.14502	0.081478	0.040833	0.018977	0.018953	0.22955	0.13417	0.072892	0.036581	0.018676	0.009437		218.6	0.002576	-0.00033	0.00222	-0.00254	3.51e-05	2.94e-05	2.17e-05	1.45e-05
	218.8	0.699144	0.341573	0.174987	0.075875	0.036181	0.019727	0.681631	0.349885	0.177271	0.085679	0.042976	0.021522		218.8	0.208135	0.144162	0.082115	0.041873	0.01803	0.019696	0.229254	0.133996	0.072798	0.036534	0.018652	0.009424		218.8	0.002322	-0.00072	0.00256	-0.00225	3.43e-05	2.88e-05	2.13e-05	1.42e-05
	219	0.698649	0.34225	0.175551	0.075876	0.035136	0.020274	0.681631	0.349885	0.177271	0.085679	0.042976	0.021522		219	0.208085	0.144186	0.082458	0.042108	0.017475	0.01953	0.228957	0.133823	0.072704	0.036486	0.018628	0.009412		219	0.002286	-0.0006	0.002621	-0.00189	3.36e-05	2.82e-05	2.08e-05	1.39e-05
	219.2	0.698216	0.342556	0.175825	0.07456	0.035464	0.020364	0.681631	0.349885	0.177271	0.085679	0.042976	0.021522		219.2	0.207983	0.143558	0.082191	0.040912	0.017675	0.020327	0.228661	0.13365	0.07261	0.036439	0.018604	0.0094		219.2	0.002294	-0.0011	0.002578	-0.00205	3.29e-05	2.76e-05	2.04e-05	1.36e-05
	219.4	0.697781	0.342354	0.176082	0.07407	0.035618	0.020074	0.681631	0.349885	0.177271	0.085679	0.042976	0.021522		219.4	0.207215	0.142481	0.082165	0.04091	0.017924	0.019874	0.228365	0.133477	0.072516	0.036392	0.01858	0.009388		219.4	0.002163	-0.00125	0.002287	-0.00229	3.23e-05	2.7e-05	2e-05	1.33e-05
	219.6	0.698583	0.342305	0.176181	0.073408	0.035836	0.02042	0.681631	0.349885	0.177271	0.085679	0.042976	0.021522		219.6	0.207143	0.141397	0.082761	0.041134	0.018369	0.019946	0.22807	0.133304	0.072422	0.036345	0.018556	0.009376		219.6	0.002234	-0.00121	0.002332	-0.00236	3.16e-05	2.65e-05	1.96e-05	1.31e-05
	219.8	0.699778	0.342262	0.176708	0.073923	0.035809	0.02057	0.681631	0.349885	0.177271	0.085679	0.042976	0.021522		219.8	0.207679	0.141384	0.082611	0.041419	0.018913	0.020013	0.227775	0.133132	0.072328	0.036298	0.018532	0.009364		219.8	0.002406	-0.00104	0.002077	-0.0029	3.1e-05	2.59e-05	1.92e-05	1.28e-05
	220	0.700035	0.341892	0.176695	0.074871	0.035358	0.020726	0.681631	0.349885	0.177271	0.085679	0.042976	0.021522		220	0.207436	0.14056	0.082196	0.042021	0.01827	0.019871	0.22748	0.13296	0.072235	0.036251	0.018508	0.009352		220	0.002314	-0.00138	0.001816	-0.00268	3.03e-05	2.54e-05	1.88e-05	1.25e-05
	220.2	0.7003	0.342371	0.176505	0.074786	0.035547	0.019729	0.681631	0.349885	0.177271	0.085679	0.042976	0.021522		220.2	0.20801	0.140432	0.081822	0.041673	0.018375	0.019578	0.227186	0.132788	0.072141	0.036204	0.018484	0.009339		220.2	0.00187	-0.00138	0.002174	-0.00262	2.97e-05	2.49e-05	1.84e-05	1.23e-05
	220.4	0.700599	0.341968	0.17602	0.074826	0.035721	0.019218	0.681631	0.349885	0.177271	0.085679	0.042976	0.021522		220.4	0.20767	0.141174	0.080784	0.041349	0.018449	0.019261	0.226892	0.132616	0.072048	0.036157	0.01846	0.009327		220.4	0.001598	-0.00162	0.002382	-0.00286	2.91e-05	2.44e-05	1.8e-05	1.2e-05
	220.6	0.700616	0.342375	0.175563	0.074929	0.036085	0.019189	0.68163	0.349885	0.177271	0.085679	0.042976	0.021522		220.6	0.207858	0.141494	0.080724	0.041302	0.018354	0.019403	0.226599	0.132445	0.071955	0.036111	0.018436	0.009315		220.6	0.001907	-0.00159	0.002025	-0.00285	2.85e-05	2.39e-05	1.77e-05	1.18e-05
	220.8	0.700039	0.342295	0.174766	0.074616	0.037044	0.018888	0.68163	0.349885	0.17727	0.085679	0.042976	0.021522		220.8	0.207533	0.14156	0.080228	0.041057	0.018385	0.019655	0.226306	0.132273	0.071862	0.036064	0.018412	0.009303		220.8	0.002139	-0.00157	0.001522	-0.00299	2.79e-05	2.34e-05	1.73e-05	1.15e-05
	221	0.699264	0.341985	0.174487	0.074979	0.037506	0.018881	0.68163	0.349885	0.17727	0.085679	0.042976	0.021522		221	0.206709	0.14135	0.080363	0.041479	0.018754	0.019087	0.226013	0.132102	0.071769	0.036017	0.018388	0.009291		221	0.00206	-0.00164	0.001178	-0.00306	2.74e-05	2.29e-05	1.7e-05	1.13e-05
	221.2	0.699191	0.34233	0.173982	0.073988	0.038621	0.019035	0.68163	0.349885	0.17727	0.085679	0.042976	0.021522		221.2	0.206184	0.141348	0.080138	0.041097	0.019174	0.018827	0.225721	0.131931	0.071676	0.035971	0.018365	0.009279		221.2	0.002278	-0.00202	0.001512	-0.00276	2.68e-05	2.24e-05	1.66e-05	1.11e-05
	221.4	0.699435	0.34269	0.173814	0.073893	0.039024	0.019185	0.68163	0.349885	0.17727	0.085679	0.042976	0.021522		221.4	0.205444	0.141414	0.080496	0.041083	0.019533	0.018803	0.225429	0.131761	0.071583	0.035924	0.018341	0.009267		221.4	0.002517	-0.00222	0.001145	-0.00269	2.62e-05	2.2e-05	1.63e-05	1.08e-05
	221.6	0.698645	0.343298	0.173621	0.073537	0.038694	0.018863	0.68163	0.349885	0.17727	0.085679	0.042976	0.021522		221.6	0.204997	0.141328	0.080331	0.040294	0.018984	0.018294	0.225138	0.13159	0.071491	0.035878	0.018317	0.009255		221.6	0.002426	-0.00201	0.00084	-0.00237	2.57e-05	2.15e-05	1.59e-05	1.06e-05
	221.8	0.698572	0.342921	0.173696	0.073524	0.038535	0.019835	0.68163	0.349884	0.17727	0.085679	0.042976	0.021522		221.8	0.204309	0.141149	0.080455	0.039552	0.018954	0.019321	0.224846	0.13142	0.071398	0.035831	0.018293	0.009243		221.8	0.00236	-0.00168	0.000576	-0.00182	2.52e-05	2.11e-05	1.56e-05	1.04e-05
	222	0.698135	0.342165	0.173987	0.073624	0.037769	0.020485	0.68163	0.349884	0.17727	0.085679	0.042976	0.021522		222	0.203751	0.140286	0.080437	0.039092	0.018345	0.019817	0.224556	0.13125	0.071306	0.035785	0.01827	0.009231		222	0.003069	-0.00103	0.000538	-0.00161	2.47e-05	2.07e-05	1.53e-05	1.02e-05
	222.2	0.69808	0.34218	0.173957	0.074121	0.036927	0.019575	0.68163	0.349884	0.17727	0.085679	0.042976	0.021522		222.2	0.202936	0.141195	0.080917	0.039118	0.017748	0.019342	0.224265	0.131081	0.071214	0.035739	0.018246	0.009219		222.2	0.00315	-0.00094	0.000635	-0.00132	2.42e-05	2.02e-05	1.5e-05	9.98e-06
	222.4	0.69773	0.342275	0.17438	0.074084	0.036946	0.01939	0.68163	0.349884	0.17727	0.085679	0.042976	0.021522		222.4	0.202265	0.140743	0.081223	0.039594	0.017071	0.018849	0.223975	0.130911	0.071122	0.035692	0.018222	0.009207		222.4	0.002908	-0.00104	0.000928	-0.00119	2.37e-05	1.98e-05	1.47e-05	9.77e-06
	222.6	0.69764	0.34228	0.174874	0.074334	0.036268	0.019497	0.681629	0.349884	0.17727	0.085679	0.042976	0.021522		222.6	0.201515	0.140469	0.08158	0.04003	0.016333	0.01871	0.223686	0.130742	0.07103	0.035646	0.018199	0.009196		222.6	0.003489	-0.00115	0.00059	-0.00095	2.32e-05	1.94e-05	1.44e-05	9.57e-06
	222.8	0.697465	0.342734	0.174644	0.074364	0.035695	0.019914	0.681629	0.349884	0.17727	0.085679	0.042976	0.021522		222.8	0.200643	0.14058	0.082188	0.039804	0.016492	0.019606	0.223396	0.130573	0.070938	0.0356	0.018175	0.009184		222.8	0.00336	-0.00079	0.000604	-0.00053	2.27e-05	1.9e-05	1.41e-05	9.38e-06
	223	0.697561	0.343592	0.175293	0.074396	0.035757	0.019909	0.681629	0.349884	0.17727	0.085679	0.042976	0.021522		223	0.20077	0.141297	0.082306	0.039354	0.017654	0.018854	0.223107	0.130404	0.070846	0.035554	0.018152	0.009172		223	0.003247	-0.0009	0.000377	-0.00039	2.22e-05	1.86e-05	1.38e-05	9.19e-06
	223.2	0.697738	0.343404	0.176087	0.074239	0.035026	0.019499	0.681629	0.349884	0.17727	0.085679	0.042976	0.021522		223.2	0.20039	0.141133	0.082297	0.038765	0.017478	0.018787	0.222819	0.130235	0.070754	0.035508	0.018128	0.00916		223.2	0.003303	-0.00102	-6.5e-06	-0.0006	2.18e-05	1.83e-05	1.35e-05	9e-06
	223.4	0.698387	0.343165	0.177079	0.075153	0.034624	0.019639	0.681629	0.349884	0.17727	0.085679	0.042976	0.021522		223.4	0.199653	0.140256	0.083324	0.040096	0.017383	0.018651	0.222531	0.130067	0.070663	0.035462	0.018105	0.009148		223.4	0.003011	-0.00057	0.000247	-0.00095	2.13e-05	1.79e-05	1.32e-05	8.81e-06
	223.6	0.699207	0.342982	0.177537	0.076045	0.034482	0.019883	0.681629	0.349884	0.17727	0.085679	0.042976	0.021522		223.6	0.200034	0.140111	0.083494	0.040478	0.017124	0.018921	0.222243	0.129899	0.070572	0.035416	0.018082	0.009136		223.6	0.00267	-0.0004	8.46e-05	-0.00155	2.09e-05	1.75e-05	1.3e-05	8.63e-06
	223.8	0.699663	0.342546	0.177629	0.076894	0.033864	0.019524	0.681629	0.349884	0.17727	0.085679	0.042976	0.021522		223.8	0.200122	0.139988	0.082534	0.04067	0.016666	0.018418	0.221956	0.129731	0.07048	0.035371	0.018058	0.009124		223.8	0.002178	-0.00063	0.000165	-0.00223	2.05e-05	1.72e-05	1.27e-05	8.46e-06
	224	0.699601	0.342451	0.177124	0.076803	0.033312	0.019248	0.681629	0.349884	0.17727	0.085679	0.042976	0.021522		224	0.200249	0.13989	0.081877	0.040358	0.016167	0.01815	0.221669	0.129563	0.070389	0.035325	0.018035	0.009113		224	0.001825	-0.0008	7.26e-05	-0.00207	2.01e-05	1.68e-05	1.24e-05	8.28e-06
	224.2	0.700097	0.343008	0.176591	0.07673	0.034394	0.018583	0.681629	0.349884	0.17727	0.085679	0.042976	0.021522		224.2	0.200344	0.140043	0.080974	0.040162	0.016184	0.018043	0.221382	0.129395	0.070298	0.035279	0.018011	0.009101		224.2	0.00185	-0.0013	0.000392	-0.002	1.97e-05	1.65e-05	1.22e-05	8.12e-06
	224.4	0.700694	0.34259	0.176756	0.076959	0.035292	0.019097	0.681629	0.349884	0.17727	0.085679	0.042976	0.021522		224.4	0.200329	0.139896	0.080452	0.04045	0.015988	0.018039	0.221096	0.129228	0.070207	0.035234	0.017988	0.009089		224.4	0.001725	-0.00111	0.000613	-0.00252	1.92e-05	1.61e-05	1.19e-05	7.95e-06
	224.6	0.700627	0.343066	0.176467	0.077273	0.036081	0.019085	0.681629	0.349884	0.17727	0.085679	0.042976	0.021522		224.6	0.200373	0.139285	0.080682	0.040791	0.015992	0.017218	0.22081	0.129061	0.070116	0.035188	0.017965	0.009077		224.6	0.001595	-0.00167	0.000657	-0.00244	1.89e-05	1.58e-05	1.17e-05	7.79e-06
	224.8	0.700634	0.342991	0.175453	0.077041	0.036555	0.018947	0.681628	0.349884	0.17727	0.085679	0.042976	0.021522		224.8	0.199868	0.139212	0.079445	0.040939	0.016429	0.016976	0.220524	0.128894	0.070026	0.035143	0.017942	0.009066		224.8	0.00106	-0.00206	0.000744	-0.00259	1.85e-05	1.55e-05	1.14e-05	7.63e-06
	225	0.700429	0.343224	0.174849	0.07725	0.036951	0.019069	0.681628	0.349884	0.17727	0.085679	0.042976	0.021522		225	0.199512	0.138342	0.07811	0.040928	0.016857	0.017265	0.220239	0.128727	0.069935	0.035097	0.017918	0.009054		225	0.001045	-0.00178	0.000821	-0.0028	1.81e-05	1.52e-05	1.12e-05	7.47e-06
	225.2	0.700261	0.343758	0.175238	0.076592	0.037337	0.018621	0.681628	0.349884	0.17727	0.085679	0.042976	0.021522		225.2	0.199455	0.137868	0.077347	0.040425	0.017044	0.018092	0.219954	0.128561	0.069845	0.035052	0.017895	0.009042		225.2	0.000884	-0.00206	0.001889	-0.00297	1.77e-05	1.48e-05	1.1e-05	7.32e-06
	225.4	0.700721	0.343848	0.174867	0.076302	0.03705	0.019116	0.681628	0.349884	0.17727	0.085679	0.042976	0.021522		225.4	0.199518	0.138139	0.077539	0.040268	0.016696	0.018571	0.21967	0.128395	0.069754	0.035006	0.017872	0.00903		225.4	0.000449	-0.00207	0.001909	-0.00298	1.74e-05	1.45e-05	1.08e-05	7.17e-06
	225.6	0.700686	0.343598	0.174322	0.075779	0.036555	0.019532	0.681628	0.349884	0.17727	0.085679	0.042976	0.021522		225.6	0.19981	0.137889	0.077111	0.040106	0.01607	0.018164	0.219386	0.128228	0.069664	0.034961	0.017849	0.009019		225.6	0.000433	-0.00173	0.001992	-0.00238	1.7e-05	1.42e-05	1.05e-05	7.02e-06
	225.8	0.700682	0.34268	0.174463	0.074805	0.036914	0.020223	0.681628	0.349883	0.17727	0.085679	0.042976	0.021522		225.8	0.199997	0.137432	0.077165	0.039593	0.01626	0.018852	0.219102	0.128063	0.069574	0.034916	0.017826	0.009007		225.8	0.00024	-0.00199	0.002108	-0.00223	1.67e-05	1.4e-05	1.03e-05	6.88e-06
	226	0.700401	0.34273	0.173741	0.074402	0.037002	0.019842	0.681628	0.349883	0.17727	0.085678	0.042976	0.021522		226	0.199622	0.136596	0.076446	0.03928	0.016271	0.018221	0.218819	0.127897	0.069484	0.034871	0.017803	0.008995		226	0.000264	-0.00177	0.002331	-0.00231	1.63e-05	1.37e-05	1.01e-05	6.74e-06
	226.2	0.700151	0.342292	0.173467	0.074017	0.03713	0.019485	0.681628	0.349883	0.17727	0.085678	0.042976	0.021522		226.2	0.199229	0.136298	0.076392	0.039369	0.015808	0.017388	0.218536	0.127732	0.069394	0.034826	0.01778	0.008984		226.2	0.000616	-0.0017	0.002634	-0.00233	1.6e-05	1.34e-05	9.9e-06	6.6e-06
	226.4	0.699859	0.341964	0.174259	0.073828	0.036973	0.019778	0.681628	0.349883	0.17727	0.085678	0.042976	0.021522		226.4	0.19946	0.135811	0.076894	0.039934	0.015974	0.017466	0.218253	0.127566	0.069305	0.034781	0.017757	0.008972		226.4	0.000622	-0.00147	0.002991	-0.00266	1.57e-05	1.31e-05	9.7e-06	6.46e-06
	226.6	0.69935	0.341969	0.174293	0.07311	0.037171	0.019599	0.681628	0.349883	0.17727	0.085678	0.042976	0.021522		226.6	0.199396	0.13528	0.077616	0.039107	0.016415	0.017251	0.217971	0.127401	0.069215	0.034736	0.017734	0.008961		226.6	0.000855	-0.00117	0.002908	-0.00255	1.53e-05	1.28e-05	9.5e-06	6.33e-06
	226.8	0.699567	0.342076	0.174488	0.072636	0.037116	0.019845	0.681627	0.349883	0.17727	0.085678	0.042976	0.021522		226.8	0.199281	0.134966	0.077705	0.038803	0.017535	0.017647	0.217689	0.127237	0.069125	0.034691	0.017711	0.008949		226.8	0.000498	-0.00117	0.003037	-0.00294	1.5e-05	1.26e-05	9.31e-06	6.2e-06
	227	0.699179	0.341592	0.17532	0.072672	0.036979	0.020012	0.681627	0.349883	0.17727	0.085678	0.042976	0.021522		227	0.199243	0.135198	0.077667	0.03884	0.017467	0.017374	0.217407	0.127072	0.069036	0.034646	0.017688	0.008937		227	0.000399	-0.00104	0.003075	-0.00284	1.47e-05	1.23e-05	9.11e-06	6.08e-06
	227.2	0.698548	0.340888	0.176234	0.073695	0.036675	0.019881	0.681627	0.349883	0.17727	0.085678	0.042976	0.021522		227.2	0.198249	0.134245	0.07837	0.03957	0.017081	0.01738	0.217126	0.126908	0.068947	0.034601	0.017665	0.008926		227.2	0.00075	-0.00061	0.002853	-0.00321	1.44e-05	1.21e-05	8.93e-06	5.95e-06
	227.4	0.698049	0.341137	0.176253	0.074025	0.037198	0.020171	0.681627	0.349883	0.17727	0.085678	0.042976	0.021522		227.4	0.197277	0.133477	0.078498	0.040099	0.017006	0.017571	0.216845	0.126744	0.068858	0.034556	0.017642	0.008914		227.4	0.000517	-0.00054	0.002845	-0.00375	1.41e-05	1.18e-05	8.75e-06	5.83e-06
	227.6	0.698186	0.340816	0.176068	0.073856	0.037213	0.020356	0.681627	0.349883	0.17727	0.085678	0.042976	0.021522		227.6	0.197172	0.133452	0.077948	0.04013	0.016843	0.01772	0.216565	0.12658	0.068769	0.034512	0.01762	0.008903		227.6	0.000574	-0.00072	0.001791	-0.00367	1.38e-05	1.16e-05	8.57e-06	5.71e-06
	227.8	0.698318	0.340939	0.175231	0.073751	0.037222	0.019905	0.681627	0.349883	0.17727	0.085678	0.042976	0.021522		227.8	0.196736	0.133226	0.077316	0.040245	0.016506	0.017655	0.216285	0.126416	0.06868	0.034467	0.017597	0.008891		227.8	0.000912	-0.00119	0.00155	-0.00352	1.35e-05	1.13e-05	8.39e-06	5.59e-06
	228	0.698755	0.341605	0.175317	0.074262	0.037713	0.019573	0.681627	0.349883	0.17727	0.085678	0.042976	0.021522		228	0.196121	0.133659	0.077573	0.040555	0.016384	0.017523	0.216005	0.126253	0.068591	0.034422	0.017574	0.00888		228	0.001114	-0.00138	0.001382	-0.00343	1.33e-05	1.11e-05	8.22e-06	5.48e-06
	228.2	0.699179	0.341402	0.175558	0.074911	0.038444	0.019374	0.681627	0.349883	0.17727	0.085678	0.042976	0.021522		228.2	0.195177	0.13372	0.077358	0.041029	0.016273	0.01739	0.215726	0.126089	0.068502	0.034378	0.017551	0.008868		228.2	0.001583	-0.00109	0.000935	-0.0036	1.3e-05	1.09e-05	8.05e-06	5.37e-06
	228.4	0.69955	0.341617	0.176136	0.075785	0.038519	0.019525	0.681627	0.349883	0.17727	0.085678	0.042976	0.021522		228.4	0.194474	0.133394	0.077894	0.041138	0.016406	0.017182	0.215447	0.125926	0.068413	0.034333	0.017529	0.008857		228.4	0.001975	-0.00102	0.00051	-0.00367	1.27e-05	1.07e-05	7.89e-06	5.26e-06
	228.6	0.699553	0.341668	0.176154	0.076065	0.038714	0.018548	0.681627	0.349883	0.17727	0.085678	0.042976	0.021522		228.6	0.193194	0.133357	0.078246	0.040707	0.016979	0.016752	0.215168	0.125763	0.068325	0.034289	0.017506	0.008845		228.6	0.002341	-0.00148	0.000178	-0.00394	1.25e-05	1.04e-05	7.73e-06	5.15e-06
	228.8	0.699747	0.34214	0.17603	0.076526	0.03828	0.017933	0.681627	0.349883	0.177269	0.085678	0.042976	0.021522		228.8	0.192162	0.133808	0.077696	0.040679	0.017096	0.017651	0.21489	0.125601	0.068237	0.034245	0.017483	0.008834		228.8	0.002275	-0.00131	4.27e-05	-0.00432	1.22e-05	1.02e-05	7.57e-06	5.04e-06
	229	0.698961	0.34264	0.175853	0.077001	0.037791	0.017581	0.681626	0.349883	0.177269	0.085678	0.042976	0.021522		229	0.19176	0.134467	0.077848	0.039923	0.016781	0.018047	0.214612	0.125438	0.068148	0.0342	0.017461	0.008823		229	0.002303	-0.00079	-4.6e-05	-0.00432	1.2e-05	1e-05	7.41e-06	4.94e-06
	229.2	0.698865	0.342221	0.176399	0.07648	0.038047	0.017399	0.681626	0.349883	0.177269	0.085678	0.042976	0.021522		229.2	0.191223	0.134442	0.077558	0.039733	0.017279	0.018356	0.214335	0.125276	0.06806	0.034156	0.017438	0.008811		229.2	0.001782	-0.00124	0.000357	-0.00426	1.17e-05	9.81e-06	7.26e-06	4.84e-06
	229.4	0.699282	0.342563	0.176043	0.076119	0.037881	0.017863	0.681626	0.349883	0.177269	0.085678	0.042976	0.021522		229.4	0.190874	0.134994	0.078151	0.039206	0.016792	0.018507	0.214057	0.125114	0.067972	0.034112	0.017416	0.0088		229.4	0.001665	-0.00116	-0.0002	-0.00412	1.15e-05	9.61e-06	7.11e-06	4.74e-06
	229.6	0.699083	0.342814	0.175527	0.075718	0.037547	0.017528	0.681626	0.349883	0.177269	0.085678	0.042976	0.021522		229.6	0.191145	0.134894	0.077626	0.038891	0.016884	0.018302	0.213781	0.124952	0.067884	0.034068	0.017393	0.008788		229.6	0.001593	-0.00084	-0.00061	-0.00429	1.12e-05	9.42e-06	6.97e-06	4.64e-06
	229.8	0.698959	0.342703	0.176014	0.075325	0.038065	0.017354	0.681626	0.349883	0.177269	0.085678	0.042976	0.021522		229.8	0.190625	0.134466	0.077824	0.038112	0.017794	0.018691	0.213504	0.124791	0.067797	0.034024	0.017371	0.008777		229.8	0.001398	-0.0008	-0.00071	-0.00441	1.1e-05	9.22e-06	6.82e-06	4.55e-06
	230	0.699192	0.34249	0.175865	0.075945	0.038138	0.016905	0.681626	0.349882	0.177269	0.085678	0.042976	0.021522		230	0.19077	0.134112	0.07744	0.038336	0.017388	0.018312	0.213228	0.124629	0.067709	0.03398	0.017348	0.008766		230	0.001446	-0.00034	-0.0001	-0.00422	1.08e-05	9.03e-06	6.68e-06	4.46e-06
	230.2	0.69948	0.342481	0.176139	0.07617	0.038027	0.017669	0.681626	0.349882	0.177269	0.085678	0.042976	0.021522		230.2	0.191552	0.134274	0.077419	0.037702	0.01758	0.019039	0.212952	0.124468	0.067621	0.033936	0.017326	0.008754		230.2	0.001745	-0.00026	1.85e-05	-0.00463	1.06e-05	8.85e-06	6.55e-06	4.36e-06
	230.4	0.699602	0.342382	0.176511	0.076237	0.037316	0.01822	0.681626	0.349882	0.177269	0.085678	0.042976	0.021522		230.4	0.191637	0.134006	0.077834	0.03756	0.017956	0.019191	0.212677	0.124307	0.067534	0.033892	0.017303	0.008743		230.4	0.001466	-0.00016	0.000185	-0.00459	1.04e-05	8.67e-06	6.41e-06	4.27e-06
	230.6	0.699467	0.342161	0.176163	0.075041	0.037264	0.018492	0.681626	0.349882	0.177269	0.085678	0.042976	0.021522		230.6	0.191517	0.133336	0.077711	0.036946	0.018098	0.019038	0.212402	0.124147	0.067447	0.033848	0.017281	0.008732		230.6	0.001539	0.000462	0.00042	-0.00475	1.01e-05	8.49e-06	6.28e-06	4.19e-06
	230.8	0.699684	0.342193	0.176491	0.075426	0.036979	0.019303	0.681626	0.349882	0.177269	0.085678	0.042976	0.021522		230.8	0.191514	0.1331	0.077567	0.037287	0.017925	0.019355	0.212127	0.123986	0.067359	0.033804	0.017259	0.00872		230.8	0.001281	0.000607	0.000497	-0.00459	9.93e-06	8.32e-06	6.15e-06	4.1e-06
	231	0.699193	0.341472	0.176114	0.0756	0.037312	0.019891	0.681625	0.349882	0.177269	0.085678	0.042976	0.021522		231	0.190699	0.133047	0.077616	0.037435	0.017673	0.0189	0.211853	0.123826	0.067272	0.033761	0.017236	0.008709		231	0.001246	0.000722	0.000731	-0.0039	9.73e-06	8.15e-06	6.03e-06	4.02e-06
	231.2	0.699349	0.341722	0.17613	0.076324	0.03803	0.020374	0.681625	0.349882	0.177269	0.085678	0.042976	0.021522		231.2	0.18985	0.132402	0.077532	0.038068	0.01788	0.018944	0.211579	0.123666	0.067185	0.033717	0.017214	0.008698		231.2	0.000982	0.000508	0.000832	-0.00377	9.53e-06	7.98e-06	5.9e-06	3.94e-06
	231.4	0.699856	0.341891	0.175383	0.075988	0.037736	0.021574	0.681625	0.349882	0.177269	0.085678	0.042976	0.021522		231.4	0.189762	0.132117	0.076984	0.038537	0.018043	0.018758	0.211305	0.123506	0.067098	0.033673	0.017192	0.008687		231.4	0.000435	0.000214	0.001	-0.00338	9.33e-06	7.82e-06	5.78e-06	3.86e-06
	231.6	0.700036	0.341528	0.175073	0.07598	0.037135	0.02209	0.681625	0.349882	0.177269	0.085678	0.042976	0.021522		231.6	0.189698	0.13212	0.076364	0.039179	0.017199	0.018892	0.211032	0.123346	0.067012	0.03363	0.017169	0.008675		231.6	0.000477	-0.00015	0.000669	-0.00292	9.14e-06	7.66e-06	5.67e-06	3.78e-06
	231.8	0.700125	0.341357	0.174973	0.07585	0.036866	0.021837	0.681625	0.349882	0.177269	0.085678	0.042976	0.021522		231.8	0.189634	0.13167	0.076512	0.039368	0.016483	0.018421	0.210759	0.123186	0.066925	0.033586	0.017147	0.008664		231.8	0.000595	-0.00014	0.001077	-0.0031	8.95e-06	7.5e-06	5.55e-06	3.7e-06
	232	0.700359	0.341252	0.175629	0.075602	0.03694	0.02196	0.681625	0.349882	0.177269	0.085678	0.042976	0.021522		232	0.188881	0.131283	0.076711	0.039707	0.016632	0.017827	0.210486	0.123027	0.066838	0.033543	0.017125	0.008653		232	0.000452	-0.00035	0.001024	-0.0034	8.77e-06	7.35e-06	5.44e-06	3.62e-06
	232.2	0.700231	0.340964	0.175855	0.07555	0.036472	0.021824	0.681625	0.349882	0.177269	0.085678	0.042976	0.021522		232.2	0.188735	0.13062	0.076919	0.039806	0.016251	0.017886	0.210214	0.122868	0.066752	0.0335	0.017103	0.008642		232.2	0.000996	-0.00045	0.00116	-0.00366	8.59e-06	7.2e-06	5.32e-06	3.55e-06
	232.4	0.700142	0.341009	0.175788	0.075567	0.0359	0.021496	0.681625	0.349882	0.177269	0.085678	0.042976	0.021522		232.4	0.187886	0.129579	0.077328	0.039882	0.0161	0.017998	0.209942	0.122709	0.066666	0.033456	0.017081	0.008631		232.4	0.000854	-0.00123	0.001084	-0.00361	8.42e-06	7.05e-06	5.22e-06	3.48e-06
	232.6	0.700122	0.341205	0.175722	0.075221	0.035662	0.021648	0.681625	0.349882	0.177269	0.085678	0.042976	0.021522		232.6	0.186888	0.129603	0.077036	0.040007	0.016261	0.01878	0.209671	0.12255	0.066579	0.033413	0.017059	0.008619		232.6	0.000903	-0.00145	0.001025	-0.00404	8.24e-06	6.91e-06	5.11e-06	3.41e-06
	232.8	0.699568	0.340743	0.175822	0.075912	0.034927	0.021515	0.681625	0.349882	0.177269	0.085678	0.042976	0.021522		232.8	0.186285	0.129267	0.076916	0.039968	0.016225	0.018786	0.2094	0.122392	0.066493	0.03337	0.017037	0.008608		232.8	0.000613	-0.00183	0.001193	-0.0038	8.07e-06	6.76e-06	5e-06	3.34e-06
	233	0.699292	0.340056	0.17557	0.07617	0.034855	0.021243	0.681624	0.349882	0.177269	0.085678	0.042976	0.021522		233	0.185545	0.129353	0.076875	0.039906	0.016088	0.01895	0.209129	0.122234	0.066407	0.033327	0.017015	0.008597		233	0.000489	-0.00193	0.000981	-0.00387	7.91e-06	6.63e-06	4.9e-06	3.27e-06
	233.2	0.699714	0.339908	0.176025	0.07589	0.035101	0.021424	0.681624	0.349882	0.177269	0.085678	0.042976	0.021522		233.2	0.184987	0.129001	0.076559	0.039723	0.016378	0.019435	0.208859	0.122076	0.066321	0.033283	0.016993	0.008586		233.2	0.000201	-0.00232	0.000584	-0.00397	7.75e-06	6.49e-06	4.8e-06	3.2e-06
	233.4	0.699746	0.339935	0.175912	0.075971	0.035295	0.020935	0.681624	0.349882	0.177269	0.085678	0.042976	0.021522		233.4	0.18569	0.128785	0.077151	0.039609	0.015808	0.019651	0.208588	0.121918	0.066236	0.03324	0.016971	0.008575		233.4	5.47e-06	-0.00254	0.000209	-0.00423	7.59e-06	6.36e-06	4.7e-06	3.13e-06
	233.6	0.699662	0.3395	0.176312	0.075856	0.03538	0.019721	0.681624	0.349882	0.177269	0.085678	0.042976	0.021522		233.6	0.185945	0.128392	0.077441	0.039366	0.016034	0.019542	0.208319	0.12176	0.06615	0.033197	0.016949	0.008564		233.6	-0.00033	-0.00273	0.000203	-0.00428	7.43e-06	6.23e-06	4.61e-06	3.07e-06
	233.8	0.699652	0.339436	0.176952	0.076702	0.036111	0.01986	0.681624	0.349882	0.177269	0.085678	0.042976	0.021522		233.8	0.185277	0.128234	0.077789	0.039464	0.016644	0.01972	0.208049	0.121603	0.066064	0.033155	0.016927	0.008553		233.8	-0.00024	-0.00302	0.000429	-0.00383	7.28e-06	6.1e-06	4.51e-06	3.01e-06
	234	0.699488	0.339163	0.176522	0.076825	0.036028	0.019751	0.681624	0.349881	0.177269	0.085678	0.042976	0.021522		234	0.185939	0.128569	0.077164	0.03914	0.015978	0.01968	0.20778	0.121445	0.065979	0.033112	0.016905	0.008542		234	-0.00011	-0.0028	0.000393	-0.00391	7.13e-06	5.97e-06	4.42e-06	2.95e-06
	234.2	0.699388	0.340047	0.176398	0.076702	0.036383	0.020042	0.681624	0.349881	0.177269	0.085678	0.042976	0.021522		234.2	0.185583	0.129252	0.076787	0.038576	0.016363	0.020288	0.207512	0.121288	0.065894	0.033069	0.016883	0.008531		234.2	0.000131	-0.00318	-0.00026	-0.00401	6.99e-06	5.85e-06	4.33e-06	2.89e-06
	234.4	0.699176	0.339354	0.176023	0.076113	0.036135	0.020222	0.681624	0.349881	0.177269	0.085678	0.042976	0.021522		234.4	0.184585	0.128782	0.076808	0.038503	0.015697	0.019666	0.207243	0.121131	0.065808	0.033026	0.016861	0.00852		234.4	-2.6e-05	-0.00273	-0.00034	-0.00398	6.84e-06	5.73e-06	4.24e-06	2.83e-06
	234.6	0.699438	0.339652	0.175464	0.075741	0.03641	0.019769	0.681624	0.349881	0.177269	0.085678	0.042976	0.021522		234.6	0.184468	0.129287	0.076947	0.038282	0.015763	0.019394	0.206975	0.120975	0.065723	0.032983	0.016839	0.008509		234.6	-9.6e-05	-0.00205	-1.2e-06	-0.00379	6.7e-06	5.62e-06	4.15e-06	2.77e-06
	234.8	0.699788	0.340085	0.175436	0.076433	0.03639	0.019413	0.681624	0.349881	0.177269	0.085678	0.042976	0.021522		234.8	0.183873	0.12949	0.076458	0.037916	0.015158	0.018962	0.206708	0.120818	0.065638	0.032941	0.016818	0.008498		234.8	-0.00031	-0.00173	9.53e-05	-0.00335	6.57e-06	5.5e-06	4.07e-06	2.71e-06
	235	0.699597	0.339563	0.175279	0.07661	0.037678	0.01947	0.681624	0.349881	0.177269	0.085678	0.042976	0.021522		235	0.183239	0.129242	0.07608	0.038085	0.01592	0.018325	0.20644	0.120662	0.065553	0.032898	0.016796	0.008487		235	-0.00039	-0.00155	0.000265	-0.0029	6.43e-06	5.39e-06	3.99e-06	2.66e-06
	235.2	0.699704	0.339763	0.175091	0.076399	0.037687	0.0198	0.681623	0.349881	0.177269	0.085678	0.042976	0.021522		235.2	0.182862	0.129424	0.075259	0.037569	0.016119	0.018829	0.206173	0.120506	0.065469	0.032856	0.016774	0.008476		235.2	-0.00027	-0.00133	0.000854	-0.00305	6.3e-06	5.28e-06	3.9e-06	2.6e-06
	235.4	0.699659	0.339565	0.174696	0.07612	0.037314	0.019857	0.681623	0.349881	0.177269	0.085678	0.042976	0.021522		235.4	0.183038	0.129642	0.074658	0.037238	0.015995	0.018185	0.205907	0.12035	0.065384	0.032813	0.016752	0.008465		235.4	-0.00018	-0.00115	0.001123	-0.00321	6.17e-06	5.17e-06	3.82e-06	2.55e-06
	235.6	0.699529	0.340091	0.175093	0.076067	0.037706	0.019289	0.681623	0.349881	0.177269	0.085678	0.042976	0.021522		235.6	0.182803	0.129858	0.074607	0.037482	0.015464	0.017994	0.20564	0.120195	0.065299	0.032771	0.016731	0.008454		235.6	-0.00011	-0.00096	0.001634	-0.00413	6.05e-06	5.06e-06	3.75e-06	2.5e-06
	235.8	0.700262	0.340381	0.175083	0.07569	0.037953	0.018968	0.681623	0.349881	0.177269	0.085678	0.042976	0.021522		235.8	0.182915	0.129085	0.074055	0.037623	0.015976	0.017485	0.205374	0.120039	0.065215	0.032728	0.016709	0.008443		235.8	-0.00021	-0.00046	0.001943	-0.00417	5.92e-06	4.96e-06	3.67e-06	2.45e-06
	236	0.70082	0.340582	0.17535	0.075437	0.037913	0.01886	0.681623	0.349881	0.177269	0.085678	0.042976	0.021522		236	0.182573	0.12875	0.073534	0.038064	0.016418	0.017515	0.205109	0.119884	0.065131	0.032686	0.016688	0.008432		236	-0.00026	-0.00054	0.002065	-0.00407	5.8e-06	4.86e-06	3.59e-06	2.4e-06
	236.2	0.700864	0.340976	0.175635	0.075732	0.037327	0.018694	0.681623	0.349881	0.177269	0.085678	0.042976	0.021522		236.2	0.181978	0.12842	0.073333	0.037958	0.016192	0.017833	0.204844	0.119729	0.065046	0.032644	0.016666	0.008421		236.2	-7.8e-05	-0.00063	0.002156	-0.0041	5.68e-06	4.76e-06	3.52e-06	2.35e-06
	236.4	0.70096	0.341321	0.175485	0.075409	0.037081	0.017705	0.681623	0.349881	0.177269	0.085678	0.042976	0.021522		236.4	0.181263	0.128089	0.072754	0.038099	0.016897	0.017496	0.204579	0.119574	0.064962	0.032601	0.016644	0.00841		236.4	-0.00069	-0.00066	0.001826	-0.00411	5.57e-06	4.66e-06	3.45e-06	2.3e-06
	236.6	0.700837	0.341575	0.175309	0.075542	0.037115	0.017788	0.681623	0.349881	0.177269	0.085678	0.042976	0.021522		236.6	0.181126	0.127865	0.072121	0.038277	0.01717	0.017071	0.204314	0.119419	0.064878	0.032559	0.016623	0.008399		236.6	5.91e-05	-0.00071	0.001817	-0.00416	5.45e-06	4.57e-06	3.38e-06	2.25e-06
	236.8	0.70048	0.340836	0.175773	0.075992	0.036412	0.016453	0.681623	0.349881	0.177269	0.085678	0.042976	0.021522		236.8	0.180916	0.127439	0.072552	0.038525	0.017068	0.015922	0.20405	0.119265	0.064794	0.032517	0.016601	0.008388		236.8	1.93e-05	-0.00054	0.00167	-0.00388	5.34e-06	4.47e-06	3.31e-06	2.21e-06
	237	0.700471	0.341049	0.176215	0.075701	0.03656	0.016367	0.681623	0.349881	0.177268	0.085678	0.042976	0.021522		237	0.180559	0.127629	0.072922	0.038577	0.016954	0.015853	0.203786	0.119111	0.064711	0.032475	0.01658	0.008378		237	6.23e-05	-0.00081	0.001077	-0.0039	5.23e-06	4.38e-06	3.24e-06	2.16e-06
	237.2	0.700095	0.341135	0.176733	0.075404	0.036682	0.016576	0.681622	0.349881	0.177268	0.085678	0.042976	0.021522		237.2	0.179939	0.126943	0.073237	0.03809	0.016779	0.015633	0.203522	0.118957	0.064627	0.032433	0.016558	0.008367		237.2	0.000299	-0.0007	0.000803	-0.00339	5.12e-06	4.29e-06	3.18e-06	2.12e-06
	237.4	0.69958	0.341219	0.177465	0.075655	0.036518	0.015989	0.681622	0.349881	0.177268	0.085678	0.042976	0.021522		237.4	0.180184	0.126115	0.073695	0.038625	0.016492	0.015487	0.203259	0.118803	0.064543	0.032391	0.016537	0.008356		237.4	0.00034	-0.00115	0.000185	-0.00288	5.02e-06	4.2e-06	3.11e-06	2.07e-06
	237.6	0.699009	0.341576	0.178162	0.075948	0.036308	0.015785	0.681622	0.349881	0.177268	0.085678	0.042976	0.021522		237.6	0.17958	0.126044	0.074492	0.03877	0.016778	0.015208	0.202996	0.118649	0.06446	0.032349	0.016516	0.008345		237.6	0.000366	-0.00154	-0.00015	-0.00247	4.92e-06	4.12e-06	3.05e-06	2.03e-06
	237.8	0.698747	0.342144	0.178077	0.076442	0.036328	0.016798	0.681622	0.349881	0.177268	0.085678	0.042976	0.021522		237.8	0.179132	0.125966	0.074596	0.038977	0.016956	0.015339	0.202734	0.118496	0.064377	0.032307	0.016494	0.008334		237.8	0.000438	-0.00165	-0.0005	-0.00221	4.82e-06	4.03e-06	2.98e-06	1.99e-06
	238	0.698866	0.342056	0.177944	0.076201	0.036068	0.017404	0.681622	0.34988	0.177268	0.085678	0.042976	0.021522		238	0.179208	0.126225	0.07432	0.038656	0.016452	0.015444	0.202472	0.118342	0.064293	0.032266	0.016473	0.008323		238	0.000549	-0.00173	-0.00107	-0.00256	4.72e-06	3.95e-06	2.92e-06	1.95e-06
	238.2	0.699227	0.342552	0.178141	0.076298	0.036345	0.01796	0.681622	0.34988	0.177268	0.085678	0.042976	0.021522		238.2	0.178742	0.126555	0.074317	0.038597	0.01629	0.015909	0.20221	0.118189	0.06421	0.032224	0.016452	0.008313		238.2	0.000326	-0.00215	-0.00145	-0.00266	4.62e-06	3.87e-06	2.86e-06	1.91e-06
	238.4	0.699521	0.341855	0.178034	0.076297	0.035835	0.018376	0.681622	0.34988	0.177268	0.085678	0.042976	0.021522		238.4	0.178484	0.126253	0.074512	0.038457	0.015768	0.015938	0.201948	0.118037	0.064127	0.032182	0.01643	0.008302		238.4	0.000189	-0.0018	-0.00143	-0.00295	4.53e-06	3.79e-06	2.8e-06	1.87e-06
	238.6	0.699696	0.3419	0.177927	0.076603	0.035696	0.018442	0.681622	0.34988	0.177268	0.085678	0.042976	0.021522		238.6	0.1784	0.126533	0.074729	0.038262	0.015513	0.016166	0.201687	0.117884	0.064044	0.032141	0.016409	0.008291		238.6	0.000267	-0.00186	-0.00142	-0.003	4.43e-06	3.71e-06	2.75e-06	1.83e-06
	238.8	0.699871	0.34131	0.178297	0.076653	0.035391	0.018736	0.681622	0.34988	0.177268	0.085678	0.042976	0.021522		238.8	0.178106	0.12629	0.074363	0.037849	0.014767	0.016376	0.201426	0.117731	0.063961	0.032099	0.016388	0.00828		238.8	0.000324	-0.00184	-0.00173	-0.00339	4.34e-06	3.64e-06	2.69e-06	1.79e-06
	239	0.699873	0.340649	0.178268	0.076593	0.036022	0.019023	0.681622	0.34988	0.177268	0.085678	0.042976	0.021522		239	0.178272	0.126421	0.07431	0.037816	0.01488	0.016539	0.201166	0.117579	0.063879	0.032058	0.016367	0.00827		239	0.000288	-0.00208	-0.00191	-0.00383	4.25e-06	3.56e-06	2.64e-06	1.76e-06
	239.2	0.70021	0.34025	0.17821	0.076213	0.035721	0.019328	0.681622	0.34988	0.177268	0.085678	0.042976	0.021522		239.2	0.178189	0.12682	0.074114	0.037313	0.01422	0.017252	0.200906	0.117427	0.063796	0.032016	0.016346	0.008259		239.2	0.000378	-0.0021	-0.00177	-0.00479	4.17e-06	3.49e-06	2.58e-06	1.72e-06
	239.4	0.70051	0.339839	0.17836	0.076442	0.036114	0.019247	0.681621	0.34988	0.177268	0.085678	0.042976	0.021522		239.4	0.178314	0.12684	0.074174	0.037441	0.013803	0.017252	0.200646	0.117275	0.063714	0.031975	0.016324	0.008248		239.4	0.000239	-0.00216	-0.00218	-0.00548	4.08e-06	3.42e-06	2.53e-06	1.69e-06
	239.6	0.701098	0.339457	0.178598	0.076355	0.036209	0.019247	0.681621	0.34988	0.177268	0.085678	0.042976	0.021522		239.6	0.178121	0.126615	0.074251	0.03793	0.013479	0.017489	0.200386	0.117124	0.063631	0.031933	0.016303	0.008238		239.6	-0.00013	-0.00193	-0.00209	-0.00612	4e-06	3.35e-06	2.48e-06	1.65e-06
	239.8	0.701371	0.338596	0.178487	0.076195	0.03612	0.019278	0.681621	0.34988		0.085678				239.8	0.178104	0.12635	0.07368	0.037839	0.013181	0.017806	0.200127							239.8	-0.00018	-0.00192	-0.00247	-0.00579		3.28e-06	2.43e-06	1.62e-06

## Sheet: Fig.1b
	Fig. 1b
	FPLC profile of cTNFα-TNF30K complex			SDS-PAGE of cTNFα-TNF30K complex
	Elution volume	λ280nm
	0	-1.21298
	0.042173	-2.3312
	0.109644	-2.82398
	0.169668	-2.87136
	0.237215	-2.85241
	0.304663	-2.83345
	0.372282	1.26984
	0.4396	4.07486
	0.499628	1.72471
	0.559622	0.568586
	0.627157	-0.42644
	0.687158	-0.88131
	0.75469	-1.21298
	0.822153	-1.53518
	0.882177	-1.78157
	0.949606	-1.94267
	1.01714	-2.03743
	1.07718	-2.11324
	1.14459	-2.18906
	1.20461	-2.19853
	1.27214	-2.25539
	1.33967	-2.28382
	1.40713	-2.35015
	1.47466	-2.39754
	1.54218	-2.42597
	1.61717	-2.4544
	1.6846	-2.48282
	1.75212	-2.48282
	1.8121	-2.51125
	1.87217	-2.53021
	1.93964	-2.51125
	2.01458	-2.53021
	2.08206	-2.53968
	2.14209	-2.55864
	2.20215	-2.56811
	2.26211	-2.55864
	2.32205	-2.53968
	2.38965	-2.56811
	2.46463	-2.54916
	2.53215	-2.56811
	2.59966	-2.56811
	2.6596	-2.58707
	2.71959	-2.55864
	2.79461	-2.55864
	2.85458	-2.55864
	2.92213	-2.58707
	2.9896	-2.53968
	3.05714	-2.55864
	3.1246	-2.56811
	3.19207	-2.57759
	3.25966	-2.57759
	3.32707	-2.57759
	3.39455	-2.56811
	3.45457	-2.59654
	3.51453	-2.58707
	3.58204	-2.56811
	3.64205	-2.56811
	3.70957	-2.55864
	3.77709	-2.53968
	3.83708	-2.55864
	3.9046	-2.55864
	3.96454	-2.56811
	4.03212	-2.54916
	4.09956	-2.53968
	4.16712	-2.53021
	4.23463	-2.53021
	4.29457	-2.56811
	4.35453	-2.53968
	4.41454	-2.53968
	4.48954	-2.55864
	4.55702	-2.53968
	4.61713	-2.53968
	4.68454	-2.51125
	4.74457	-2.4923
	4.81962	-2.52073
	4.88712	-2.53968
	4.95455	-2.52073
	5.02204	-2.52073
	5.08204	-2.53968
	5.14952	-2.51125
	5.21709	-2.4923
	5.27709	-2.52073
	5.33702	-2.51125
	5.39703	-2.50178
	5.46461	-2.4923
	5.53206	-2.48282
	5.59208	-2.48282
	5.65202	-2.4923
	5.7195	-2.47335
	5.77954	-2.47335
	5.84706	-2.44492
	5.91451	-2.43544
	5.98204	-2.4544
	6.03406	-2.44492
	6.09039	-2.41649
	6.15038	-2.41649
	6.21038	-2.43544
	6.27788	-2.40701
	6.33788	-2.42597
	6.40538	-2.39754
	6.47287	-2.38806
	6.53287	-2.36911
	6.59288	-2.36911
	6.65288	-2.37858
	6.72037	-2.38806
	6.78037	-2.36911
	6.84787	-2.35015
	6.90788	-2.35963
	6.96786	-2.36911
	7.02786	-2.34068
	7.08787	-2.3312
	7.15536	-2.31225
	7.21536	-2.31225
	7.29036	-2.31225
	7.35036	-2.31225
	7.41035	-2.31225
	7.47036	-2.31225
	7.53786	-2.28382
	7.59785	-2.28382
	7.66535	-2.28382
	7.72535	-2.25539
	7.78536	-2.23644
	7.85288	-2.24591
	7.91284	-2.25539
	7.98035	-2.22696
	8.04035	-2.23644
	8.10035	-2.22696
	8.16784	-2.22696
	8.22785	-2.22696
	8.28784	-2.22696
	8.34784	-2.20801
	8.41534	-2.22696
	8.47534	-2.20801
	8.54283	-2.20801
	8.60284	-2.19853
	8.66283	-2.17958
	8.72283	-2.10377
	8.78283	-2.07534
	8.85032	-2.08481
	8.91033	-2.05639
	8.97783	-2.009
	9.03782	-2.009
	9.09782	-2.009
	9.16532	-1.95214
	9.22533	-1.94267
	9.29282	-1.87633
	9.35282	-1.83843
	9.42032	-1.80052
	9.48031	-1.78157
	9.54781	-1.70576
	9.60781	-1.66785
	9.67531	-1.61099
	9.73532	-1.56361
	9.79532	-1.49728
	9.86283	-1.44042
	9.9228	-1.39304
	9.99031	-1.29827
	10.0503	-1.25089
	10.1178	-1.17508
	10.1778	-1.09927
	10.2453	-1.0045
	10.3053	-0.93817
	10.3728	-0.82445
	10.4328	-0.75811
	10.4928	-0.6444
	10.5603	-0.54963
	10.6203	-0.44539
	10.6803	-0.3222
	10.7478	-0.19901
	10.8078	-0.13267
	10.8753	0
	10.9353	0.113717
	10.9953	0.189529
	11.0628	0.341151
	11.1228	0.445392
	11.1903	0.578062
	11.2503	0.729685
	11.3178	0.843402
	11.3778	0.957119
	11.4378	1.08031
	11.4978	1.19403
	11.5653	1.37408
	11.6253	1.53518
	11.6853	1.72471
	11.7528	1.96162
	11.8128	2.20801
	11.8803	2.55864
	11.9403	2.95664
	12.0003	3.35466
	12.0678	3.91376
	12.1278	4.43497
	12.1953	5.03198
	12.2553	5.59109
	12.3227	6.20706
	12.3827	6.70931
	12.4503	7.24947
	12.5103	7.65695
	12.5777	8.05496
	12.6378	8.3203
	12.6978	8.50983
	12.7578	8.63302
	12.8253	8.69936
	12.8852	8.71831
	12.9527	8.70884
	13.0128	8.71831
	13.0802	8.75622
	13.1402	9.01208
	13.2077	9.8081
	13.2677	11.5991
	13.3352	15.9299
	13.3952	22.8571
	13.4702	36.4937
	13.5302	51.7034
	13.5977	72.8264
	13.6577	93.1249
	13.7177	114.968
	13.7852	143.985
	13.8452	168.159
	13.9127	193.338
	13.9727	213.826
	14.0402	234.096
	14.1002	248.946
	14.1677	262.573
	14.2277	271.244
	14.2952	277.451
	14.3552	279.232
	14.4152	277.934
	14.4752	273.622
	14.5427	266.686
	14.6027	259.19
	14.6627	250.671
	14.7227	241.829
	14.7827	232.229
	14.8502	220.564
	14.9102	209.96
	14.9702	199.498
	15.0377	187.538
	15.0977	177.304
	15.1577	167.306
	15.2177	157.754
	15.2777	148.581
	15.3452	138.773
	15.4052	130.462
	15.4652	122.454
	15.5327	113.793
	15.5927	106.411
	15.6527	99.3698
	15.7202	91.8834
	15.7802	85.5911
	15.8477	78.9481
	15.9077	73.4802
	15.9677	68.3345
	16.0352	62.9898
	16.0952	58.5928
	16.1552	54.5653
	16.2227	50.3956
	16.2827	47.022
	16.3427	43.8948
	16.4027	41.0993
	16.4702	38.1995
	16.5302	35.8872
	16.5977	33.5276
	16.6577	31.6702
	16.7252	29.7655
	16.7852	28.2682
	16.8452	26.913
	16.9127	25.5863
	16.9727	24.5155
	17.0327	23.5773
	17.0927	22.715
	17.1602	21.8906
	17.2202	21.2556
	17.2877	20.6586
	17.3477	20.1753
	17.4152	19.7868
	17.4751	19.5688
	17.5352	19.5688
	17.5952	19.9005
	17.6626	21.0566
	17.7227	23.094
	17.7977	27.6048
	17.8576	32.9401
	17.9251	40.796
	17.9851	49.0879
	18.0451	58.1947
	18.1051	67.6996
	18.1726	78.5406
	18.2326	87.856
	18.2926	96.7448
	18.3602	105.861
	18.4201	113.253
	18.4876	120.426
	18.5476	125.752
	18.6076	129.941
	18.6676	133.021
	18.7351	135.001
	18.7951	135.522
	18.8551	134.925
	18.9226	133.106
	18.9826	130.557
	19.0501	126.776
	19.1101	122.786
	19.1776	117.688
	19.2376	112.845
	19.2976	107.719
	19.3651	101.862
	19.4251	96.5174
	19.4926	90.6041
	19.5526	85.3637
	19.6126	80.2938
	19.6801	74.6932
	19.7401	69.9266
	19.8076	64.7714
	19.8676	60.4406
	19.9351	55.8162
	19.9951	51.9687
	20.0551	48.3203
	20.1226	44.5582
	20.1826	41.4973
	20.2501	38.2942
	20.3101	35.6977
	20.3701	33.3286
	20.4301	31.168
	20.4901	29.2537
	20.5576	27.2732
	20.6176	25.6906
	20.6776	24.2881
	20.7376	23.0467
	20.7976	21.9474
	20.8651	20.8576
	20.9251	20.0142
	20.9926	19.1992
	21.0526	18.5643
	21.1201	17.9578
	21.1801	17.484
	21.2401	17.067
	21.3076	16.669
	21.3676	16.3563
	21.4351	16.0531
	21.4951	15.8067
	21.5626	15.5698
	21.6226	15.3802
	21.6901	15.1718
	21.7501	15.0107
	21.8176	14.8306
	21.8776	14.6885
	21.9376	14.5653
	21.9976	14.461
	22.0576	14.3663
	22.1251	14.281
	22.1851	14.2336
	22.2451	14.2146
	22.3051	14.2146
	22.3726	14.2241
	22.4326	14.2146
	22.5001	14.2336
	22.5601	14.2146
	22.6201	14.1199
	22.6801	14.0062
	22.7401	13.883
	22.8075	13.684
	22.8676	13.5323
	22.9351	13.3428
	22.995	13.2007
	23.055	13.068
	23.1226	12.9827
	23.1826	12.9259
	23.2501	12.8974
	23.31	12.8785
	23.3775	12.8785
	23.4375	12.8879
	23.4975	12.8974
	23.565	12.8785
	23.625	12.8974
	23.6925	12.869
	23.7525	12.869
	23.8125	12.8406
	23.88	12.8216
	23.94	12.7553
	24.0075	12.7079
	24.0675	12.6416
	24.135	12.5563
	24.195	12.5089
	24.2625	12.4046
	24.3225	12.3288
	24.39	12.2435
	24.45	12.1583
	24.51	12.0824
	24.5775	11.9782
	24.6375	11.9024
	24.705	11.7887
	24.765	11.6939
	24.8325	11.5802
	24.8925	11.4665
	24.9525	11.3433
	25.02	11.2201
	25.08	11.1159
	25.1475	10.9832
	25.2075	10.8316
	25.275	10.7368
	25.335	10.5094
	25.395	10.5283
	25.455	10.4904
	25.5225	10.5188
	25.5825	10.4146
	25.6425	10.244
	25.71	10.244
	25.77	10.1398
	25.8375	9.95025
	25.8975	9.83653
	25.9575	9.74177
	26.025	9.65648
	26.0925	9.55224
	26.1525	9.47643
	26.22	9.38166
	26.28	9.30585
	26.3475	9.23004
	26.4075	9.17318
	26.475	9.10685
	26.535	9.00261
	26.595	8.91732
	26.6625	8.81308
	26.7225	8.73727
	26.79	8.65198
	26.85	8.56669
	26.91	8.47193
	26.9775	8.39611
	27.0375	8.30135
	27.0975	8.25397
	27.1575	8.20659
	27.225	8.23502
	27.285	8.26345
	27.3451	8.13077
	27.4124	7.92229
	27.4724	7.78015
	27.5325	7.67591
	27.5925	7.55271
	27.6525	7.439
	27.72	7.34423
	27.7799	7.24947
	27.84	7.09784
	27.9	7.1168
	27.9674	7.1547
	28.0349	7.17366
	28.0949	7.1547
	28.1624	7.1168
	28.2224	7.04099
	28.2899	6.7946

## Sheet: Fig.5a
	Fig. 5a
	BLI sensorgram curves of cTNFα with TMB-1												BLI sensorgram curves of cTNFα with TMB-2										BLI sensorgram curves of cTNFα with TMB-3												BLI sensorgram curves of cTNFα with TMB-4
	Time (s)	4.0 nM	2.0 nM	1.0 nM	0.5 nM	0.25 nM	Fit1	Fit2	Fit3	Fit4	Fit5		Time (s)	4.0 nM	2.0 nM	1.0 nM	0.5 nM	Fit1	Fit2	Fit3	Fit4		Time (s)	4.0 nM	2.0 nM	1.0 nM	0.5 nM	0.25 nM	Fit1	Fit2	Fit3	Fit4	Fit5		Time (s)	4.0 nM	2.0 nM	1.0 nM	0.5 nM	0.25 nM	Fit1	Fit2	Fit3	Fit4	Fit5
	0	0.014343	0.012365	0.001593	0.00769	-6.9e-06	0	0	0	0	0		0	-0.00361419	-0.00216748	-0.00133347	-0.00095551	0	0	0	0		0	0.00135698	0.0042047	0.00532498	0.0001043	0.00130808	0	0	0	0	0		0	0.060731	0.0433362	0.0382444	0.01621	0.0152065	0	0	0	0	0
	0.2	0.018239	0.014204	0.003358	0.008044	0.000457	0.000278	0.000555	0.001108	0.002208	0.004385		0.2	-0.0019036	-0.00120994	-0.00057487	-0.00049673	0.000413136	0.000207072	0.000103656	5.1864e-05		0.2	0.00260817	0.00334685	0.00448296	0.00093009	0.00128887	0.00064668	0.00032364	0.0001619	8.097e-05	4.049e-05		0.2	0.0700534	0.0517418	0.0427973	0.0187449	0.0157838	0.0180996	0.00922603	0.00465794	0.00234031	0.001173
	0.4	0.022598	0.015865	0.004616	0.007995	0.000954	0.000554	0.001106	0.002204	0.004377	0.008631		0.4	0.00022696	-0.00016493	0.00013575	-0.00016181	0.00082122	0.000412596	0.000206796	0.000103524		0.4	0.00357207	0.0024825	0.00345185	0.00201329	0.00158504	0.00128991	0.00064617	0.00032339	0.00016177	8.09e-05		0.4	0.0794485	0.0603371	0.0464452	0.0220184	0.0160651	0.0342627	0.0177942	0.00906933	0.00457856	0.00230036
	0.6	0.026444	0.018147	0.006392	0.008578	0.001354	0.000828	0.001653	0.003288	0.006506	0.012743		0.6	0.0019312	0.00125621	0.00068626	0.00038795	0.00122432	0.000616608	0.00030942	0.000154992		0.6	0.0004309	0.00136181	0.00269105	0.00239216	0.00156344	0.0019297	0.00096758	0.00048448	0.00024241	0.00012125		0.6	0.0893159	0.0689938	0.0508083	0.0253245	0.0164567	0.0486964	0.0257514	0.0132472	0.00671921	0.00338386
	0.8	0.030224	0.019685	0.008081	0.008803	0.001652	0.001102	0.002195	0.00436	0.008598	0.016725		0.8	0.00335963	0.00228614	0.00108633	0.0012261	0.00162248	0.000819096	0.000411528	0.000206268		0.8	0.00098003	0.00059107	0.0020551	0.00255476	0.00169245	0.00256609	0.00128789	0.00064516	0.00032288	0.00016152		0.8	0.0990299	0.0778213	0.0546616	0.027568	0.0173902	0.0615859	0.0331412	0.017204	0.00876651	0.00442519
	1	0.035443	0.022197	0.00944	0.009204	0.001885	0.001373	0.002734	0.00542	0.010653	0.02058		1	0.00493275	0.00352933	0.00119054	0.00194797	0.00201578	0.00102008	0.00051312	0.00025734		1	0.00277548	-6.54e-05	0.0011105	0.0023565	0.00163413	0.00319908	0.00160709	0.00080544	0.00040319	0.00020172		1	0.107722	0.0859666	0.0587923	0.0304841	0.0184893	0.0730963	0.0400041	0.0209513	0.0107245	0.005426
	1.2	0.040031	0.024349	0.010863	0.009959	0.002481	0.001643	0.003269	0.006469	0.012671	0.024314		1.2	0.00629489	0.00461345	0.00153426	0.00235318	0.00240427	0.00121957	0.000614208	0.00030822		1.2	0.00382616	-0.00049798	0.00078227	0.00257438	0.002136	0.0038287	0.00192518	0.00096532	0.00048334	0.00024184		1.2	0.115693	0.0933754	0.0620863	0.0325801	0.0196247	0.0833752	0.0463776	0.0245002	0.0125972	0.00638787
	1.4	0.044337	0.026939	0.01256	0.010743	0.003057	0.001912	0.0038	0.007507	0.014652	0.02793		1.4	0.00745098	0.00593104	0.00160788	0.00245586	0.00278802	0.00141758	0.00071478	0.000358908		1.4	0.00473362	-0.00068472	0.00019885	0.00284438	0.00203734	0.00445495	0.00224218	0.00112479	0.00056332	0.00028189		1.4	0.122272	0.0994098	0.0650762	0.0346237	0.0198631	0.0925543	0.0522967	0.0278614	0.0143881	0.00731231
	1.6	0.048554	0.029416	0.013944	0.012058	0.003744	0.002178	0.004326	0.008533	0.016599	0.031431		1.6	0.00891367	0.00687992	0.00184733	0.00277873	0.00316706	0.00161412	0.00081486	0.000409392		1.6	0.00585833	-0.00087477	0.00021007	0.00266723	0.00186207	0.00507787	0.00255808	0.00128387	0.00064314	0.00032187		1.6	0.127341	0.104685	0.0678708	0.0367434	0.020632	0.100751	0.0577936	0.0310446	0.016101	0.00820077
	1.8	0.053067	0.031938	0.015727	0.013878	0.004719	0.002444	0.004849	0.009548	0.01851	0.034821		1.8	0.00965355	0.00727794	0.00163658	0.00262569	0.00354148	0.0018092	0.000914424	0.000459696		1.8	0.00666732	-0.00071275	0.00029258	0.00262126	0.0014403	0.00569747	0.0028729	0.00144254	0.0007228	0.00036178		1.8	0.131233	0.107814	0.069802	0.0377293	0.0209834	0.108071	0.0628987	0.0340593	0.0177392	0.00905467
	2	0.055807	0.034468	0.017059	0.014953	0.005328	0.002708	0.005369	0.010552	0.020388	0.038104		2	0.0102015	0.00758752	0.00159457	0.0023415	0.0039113	0.00200284	0.0010135	0.000509808		2	0.00769388	-0.00058105	0.00076782	0.00245208	0.00181632	0.00631376	0.00318662	0.00160082	0.00080229	0.00040162		2	0.132802	0.108439	0.0709674	0.0376688	0.0215098	0.114608	0.0676397	0.0369144	0.0193059	0.00987534
	2.2	0.057861	0.036174	0.017439	0.015259	0.006061	0.00297	0.005884	0.011545	0.022232	0.041283		2.2	0.00998884	0.00748807	0.00199351	0.00200364	0.00427662	0.00219503	0.00111206	0.000559728		2.2	0.00831712	0.0002477	0.00098148	0.00203211	0.00103395	0.00692676	0.00349927	0.0017587	0.00088163	0.00044138		2.2	0.13217	0.107431	0.0711714	0.0375408	0.0215188	0.120446	0.0720426	0.0396184	0.0208043	0.0106641
	2.4	0.059294	0.037208	0.01917	0.016435	0.005751	0.003231	0.006395	0.012527	0.024043	0.044361		2.4	0.0102763	0.00814249	0.00222364	0.00246931	0.00463746	0.00238579	0.00121015	0.000609456		2.4	0.00971152	0.00137403	0.00090881	0.00136726	0.00128278	0.00753649	0.00381083	0.00191618	0.0009608	0.00048108		2.4	0.131707	0.107403	0.0715366	0.0366408	0.0212172	0.125659	0.0761316	0.0421793	0.0222374	0.0114221
	2.6	0.061216	0.03854	0.020697	0.017078	0.007417	0.003491	0.006903	0.013499	0.025822	0.047342		2.6	0.0108097	0.00856981	0.00271389	0.00280067	0.0049939	0.00257514	0.00130774	0.000658992		2.6	0.00138683	0.00186638	0.00097749	0.00069008	0.00068374	0.00814297	0.00412132	0.00207327	0.00103981	0.0005207		2.6	0.132337	0.107333	0.0717166	0.0363624	0.0210806	0.130314	0.079929	0.0446047	0.023608	0.0121507
	2.8	0.063033	0.039732	0.021765	0.018139	0.008135	0.003749	0.007407	0.01446	0.027569	0.050229		2.8	0.0110582	0.0089093	0.00369217	0.00246326	0.00534596	0.00276307	0.00140483	0.000708336		2.8	0.00289065	0.00209293	0.0013644	0.00095846	0.0001832	0.00874622	0.00443074	0.00222996	0.00111866	0.00056025		2.8	0.13245	0.107484	0.0724712	0.0363472	0.0213363	0.134471	0.0834557	0.0469016	0.0249188	0.0128509
	3	0.064275	0.041301	0.024406	0.019009	0.008425	0.004006	0.007908	0.01541	0.029285	0.053024		3	0.0114212	0.0096644	0.00436631	0.00259285	0.00569374	0.00294962	0.00150144	0.0007575		3	0.00335385	0.00146557	0.00232879	0.00088259	0.00032317	0.00934625	0.00473908	0.00238627	0.00119734	0.00059973		3	0.132931	0.108242	0.0727409	0.0363383	0.0216894	0.138183	0.0867308	0.049077	0.0261725	0.0135238
	3.2	0.065944	0.041801	0.026804	0.019711	0.009674	0.004261	0.008404	0.016351	0.03097	0.055731		3.2	0.0118429	0.00981217	0.00452256	0.00296262	0.00603725	0.00313477	0.00159756	0.000806472		3.2	0.00495519	0.00148723	0.00166914	0.00078722	0.00073845	0.00994308	0.00504637	0.00254217	0.00127587	0.00063914		3.2	0.134144	0.108399	0.0734147	0.036302	0.0218319	0.141498	0.0897725	0.0511373	0.0273714	0.0141706
	3.4	0.067342	0.042798	0.029672	0.02108	0.010499	0.004515	0.008897	0.017281	0.032625	0.058352		3.4	0.0121237	0.0100284	0.00444459	0.0029505	0.00637656	0.00331856	0.0016932	0.000855252		3.4	0.00521835	0.00200922	0.00190832	0.00045613	0.00072654	0.0105367	0.00535259	0.00269769	0.00135424	0.00067847		3.4	0.134556	0.108522	0.0731037	0.0360169	0.0228124	0.144458	0.0925972	0.0530885	0.0285181	0.0147922
	3.6	0.068561	0.044521	0.030719	0.021959	0.009611	0.004767	0.009386	0.0182	0.03425	0.060891		3.6	0.0124489	0.00977838	0.00552789	0.00329505	0.00671172	0.00350098	0.00178836	0.000903852		3.6	0.00630458	0.00192258	0.00165065	0.00058844	0.00049471	0.0111272	0.00565775	0.00285282	0.00143244	0.00071774		3.6	0.134964	0.108871	0.0731311	0.0360926	0.0229914	0.147102	0.0952206	0.0549364	0.0296148	0.0153896
	3.8	0.069423	0.046434	0.03165	0.022786	0.009521	0.005018	0.009872	0.01911	0.035847	0.063348		3.8	0.0132931	0.00955696	0.00555701	0.00296746	0.00704279	0.00368204	0.00188304	0.000952272		3.8	0.00708947	0.00210039	0.0008011	0.0001311	0.000301	0.0117145	0.00596187	0.00300755	0.00151049	0.00075693		3.8	0.135247	0.109187	0.0728196	0.0361402	0.0227809	0.149463	0.0976569	0.0566865	0.0306637	0.0159637
	4	0.070373	0.046494	0.032125	0.023155	0.009999	0.005267	0.010354	0.02001	0.037415	0.065728		4	0.0140755	0.00964657	0.00683789	0.00308126	0.00736981	0.00386176	0.00197725	0.0010005		4	0.0067759	0.00326573	0.00083778	0.00121938	0.00041981	0.0122987	0.00626493	0.0031619	0.00158838	0.00079606		4	0.13545	0.109105	0.0728895	0.0364831	0.0225556	0.151571	0.0999194	0.0583439	0.0316668	0.0165156
	4.2	0.071197	0.046928	0.032817	0.023234	0.009925	0.005515	0.010833	0.0209	0.038955	0.068033		4.2	0.0153519	0.0100847	0.00734237	0.00290527	0.00769283	0.00404014	0.00207098	0.00104855		4.2	0.00839604	0.00343372	0.00081321	0.0014859	0.00013263	0.0128798	0.00656694	0.00331586	0.00166611	0.00083511		4.2	0.135758	0.109655	0.0732456	0.0369257	0.0233112	0.153454	0.102021	0.0599137	0.0326262	0.0170459
	4.4	0.071446	0.046854	0.033378	0.023109	0.010279	0.005762	0.011308	0.021781	0.040467	0.070265		4.4	0.0160589	0.010154	0.00764544	0.00364319	0.0080119	0.0042172	0.00216425	0.0010964		4.4	0.00898762	0.00403959	0.00075242	0.00209903	-0.00022738	0.0134578	0.00686792	0.00346944	0.00174368	0.00087409		4.4	0.135737	0.109748	0.072545	0.0374074	0.0234012	0.155135	0.103972	0.0614003	0.0335438	0.0175556
	4.6	0.071966	0.04749	0.033839	0.023758	0.009523	0.006008	0.011779	0.022652	0.041953	0.072426		4.6	0.0159979	0.0106159	0.00735667	0.00375643	0.00832706	0.00439294	0.00225704	0.00114409		4.6	0.0108922	0.00433823	0.00077588	0.00163346	-0.00038093	0.0140327	0.00716785	0.00362263	0.00182109	0.00091301		4.6	0.136762	0.109829	0.0719622	0.0378252	0.0237009	0.156637	0.105784	0.0628083	0.0344213	0.0180455
	4.8	0.073255	0.048011	0.034173	0.023749	0.009486	0.006251	0.012247	0.023513	0.043412	0.074519		4.8	0.0160539	0.0105037	0.00738776	0.00418027	0.00863838	0.00456738	0.00234937	0.00119159		4.8	0.0111533	0.00615778	0.00033416	0.00127226	6.602e-05	0.0146045	0.00746675	0.00377543	0.00189835	0.00095185		4.8	0.137084	0.110215	0.0717647	0.0377036	0.0249786	0.157977	0.107467	0.0641417	0.0352606	0.0185163
	5	0.075206	0.049494	0.034631	0.024022	0.009369	0.006494	0.012712	0.024365	0.044845	0.076546		5	0.0163122	0.0108763	0.00742466	0.00396018	0.00894589	0.00474052	0.00244124	0.0012389		5	0.0125815	0.00668056	0.0005497	0.0009287	0.00011364	0.0151733	0.00776462	0.00392785	0.00197545	0.00099062		5	0.137178	0.110661	0.0713168	0.0386044	0.0249299	0.159175	0.10903	0.0654045	0.0360632	0.0189688
	5.2	0.075918	0.049924	0.034801	0.024361	0.009523	0.006735	0.013173	0.025208	0.046252	0.078508		5.2	0.0164344	0.0109683	0.00739415	0.0035723	0.00924964	0.00491238	0.00253265	0.00128604		5.2	0.012515	0.00683398	0.00097667	0.00151208	0.00048234	0.0157391	0.00806146	0.00407989	0.00205239	0.00102932		5.2	0.137673	0.110949	0.0709651	0.0388586	0.0246847	0.160244	0.110482	0.0666005	0.0368309	0.0194037
	5.4	0.07731	0.05172	0.035703	0.02468	0.009831	0.006975	0.013631	0.026042	0.047635	0.080408		5.4	0.0161138	0.0116378	0.00756412	0.00352739	0.00954967	0.00508295	0.0026236	0.001333		5.4	0.0128657	0.0075039	0.00096747	0.00125709	0.00032336	0.0163018	0.00835727	0.00423155	0.00212917	0.00106796		5.4	0.137365	0.111488	0.0715498	0.0395493	0.0239407	0.161199	0.11183	0.0677332	0.0375651	0.0198217
	5.6	0.078735	0.053012	0.036184	0.024621	0.010341	0.007214	0.014085	0.026866	0.048992	0.082248		5.6	0.0163954	0.0113967	0.00785429	0.0035849	0.00984602	0.00525227	0.00271409	0.00137978		5.6	0.0136792	0.00675097	0.00047355	0.00101744	0.00075427	0.0168615	0.00865206	0.00438282	0.0022058	0.00110652		5.6	0.137516	0.11145	0.0719909	0.040046	0.023592	0.162051	0.113082	0.068806	0.0382673	0.0202234
	5.8	0.080678	0.054617	0.035963	0.024941	0.010831	0.007451	0.014536	0.027682	0.050325	0.08403		5.8	0.016081	0.011214	0.0074475	0.00349544	0.0101388	0.00542032	0.00280412	0.00142638		5.8	0.0140318	0.00704383	0.00092452	0.00187006	0.00100628	0.0174183	0.00894584	0.00453372	0.00228227	0.00114501		5.8	0.13849	0.111399	0.0724762	0.0395819	0.0225951	0.162813	0.114244	0.069822	0.0389388	0.0206095
	6	0.081758	0.056414	0.036809	0.024546	0.011104	0.007687	0.014984	0.028488	0.051635	0.085756		6	0.0160185	0.0115716	0.00774252	0.00303768	0.0104279	0.00558712	0.0028937	0.0014728		6	0.0142107	0.00625224	0.00135347	0.00162403	0.00144259	0.017972	0.0092386	0.00468424	0.00235858	0.00118344		6	0.138721	0.111273	0.0729795	0.0389867	0.0217974	0.163493	0.115324	0.0707841	0.0395811	0.0209805
	6.2	0.082962	0.058165	0.037627	0.024019	0.011813	0.007921	0.015428	0.029286	0.052921	0.087427		6.2	0.0160642	0.0115507	0.00755154	0.0026654	0.0107136	0.00575269	0.00298284	0.00151904		6.2	0.0147204	0.00611313	0.00147048	0.0016331	0.00129507	0.0185229	0.00953035	0.00483438	0.00243474	0.00122179		6.2	0.139854	0.11162	0.0734655	0.0392789	0.0212046	0.1641	0.116327	0.0716954	0.0401954	0.0213371
	6.4	0.084819	0.059912	0.039112	0.024204	0.012688	0.008154	0.015869	0.030075	0.054184	0.089045		6.4	0.0163649	0.0118581	0.00695305	0.00315894	0.0109957	0.00591702	0.00307152	0.00156511		6.4	0.0158026	0.0061562	0.00199133	0.00142913	0.00192178	0.0190708	0.00982109	0.00498414	0.00251075	0.00126008		6.4	0.140145	0.111312	0.0738618	0.0387459	0.0216469	0.164642	0.117258	0.0725584	0.0407828	0.0216799
	6.6	0.086331	0.061872	0.040011	0.02436	0.014228	0.008386	0.016307	0.030856	0.055425	0.090612		6.6	0.0165275	0.0119703	0.00682167	0.00317171	0.0112744	0.00608014	0.00315977	0.00161101		6.6	0.0156625	0.00598507	0.00230365	0.00118082	0.00120331	0.0196157	0.0101108	0.00513353	0.00258659	0.00129829		6.6	0.140567	0.111307	0.0743366	0.0382209	0.0212666	0.165126	0.118123	0.0733758	0.0413447	0.0220093
	6.8	0.088084	0.063529	0.040392	0.023824	0.015374	0.008617	0.016742	0.031628	0.056643	0.092129		6.8	0.0165997	0.0123428	0.00646172	0.00329179	0.0115496	0.00624204	0.00324756	0.00165672		6.8	0.0153689	0.00631035	0.00247757	0.0015286	0.00098101	0.0201578	0.0103996	0.00528254	0.00266229	0.00133644		6.8	0.140566	0.111349	0.0749188	0.0379344	0.0216104	0.165559	0.118926	0.0741499	0.041882	0.0223258
	7	0.090086	0.064534	0.041377	0.023328	0.014728	0.008846	0.017173	0.032392	0.05784	0.093598		7	0.0166349	0.0123316	0.00601147	0.00350381	0.0118216	0.00640274	0.00333492	0.00170227		7	0.0149298	0.00597993	0.00180065	0.00197738	0.00111704	0.0206969	0.0106873	0.00543117	0.00273783	0.00137452		7	0.140862	0.11227	0.0748108	0.0376944	0.0221883	0.165945	0.119672	0.074883	0.042396	0.0226301
	7.2	0.091829	0.065491	0.041993	0.023112	0.014905	0.009074	0.017601	0.033147	0.059016	0.095021		7.2	0.017309	0.0124082	0.00631752	0.00339104	0.0120901	0.00656225	0.00342185	0.00174764		7.2	0.015184	0.00606884	0.00116124	0.00274078	0.00081063	0.0212332	0.0109741	0.00557944	0.00281321	0.00141253		7.2	0.141188	0.11246	0.0753003	0.0369515	0.0223726	0.16629	0.120365	0.0755773	0.0428875	0.0229225
	7.4	0.093146	0.066416	0.041432	0.024353	0.014219	0.009301	0.018026	0.033895	0.06017	0.096398		7.4	0.0179215	0.0125208	0.00654674	0.00345727	0.0123554	0.00672058	0.00350832	0.00179284		7.4	0.0151132	0.00662551	0.00105182	0.00230205	0.00028928	0.0217667	0.0112598	0.00572733	0.00288845	0.00145047		7.4	0.141434	0.112286	0.0749308	0.0370282	0.022445	0.166598	0.121008	0.0762348	0.0433576	0.0232035
	7.6	0.094125	0.067909	0.041395	0.024343	0.013238	0.009526	0.018448	0.034634	0.061304	0.097732		7.6	0.0187908	0.0125405	0.00677004	0.00419194	0.0126175	0.00687772	0.00359437	0.00183786		7.6	0.0164012	0.00662541	0.00080332	0.0026148	0.00011645	0.0222972	0.0115446	0.00587485	0.00296353	0.00148835		7.6	0.141269	0.112646	0.0748305	0.0366195	0.0225498	0.166873	0.121606	0.0768576	0.0438071	0.0234737
	7.8	0.094591	0.067724	0.041527	0.023596	0.013363	0.00975	0.018867	0.035365	0.062417	0.099024		7.8	0.0194733	0.0129741	0.006899	0.00409176	0.0128763	0.00703369	0.00367999	0.00188272		7.8	0.0164742	0.00683828	0.00120827	0.00249762	-0.00021805	0.022825	0.0118284	0.006022	0.00303845	0.00152615		7.8	0.140797	0.112797	0.0750875	0.0372867	0.022911	0.167118	0.122161	0.0774473	0.0442371	0.0237333
	8	0.095967	0.067168	0.041523	0.023648	0.013491	0.009973	0.019283	0.036088	0.063511	0.100275		8	0.0200698	0.01328	0.0074044	0.00427108	0.013132	0.00718852	0.00376518	0.00192739		8	0.0167609	0.00737714	0.00177352	0.00283126	-0.00083915	0.0233499	0.0121112	0.00616878	0.00311322	0.00156389		8	0.140979	0.112501	0.0752895	0.0372813	0.0232715	0.167337	0.122676	0.0780059	0.0446483	0.0239828
	8.2	0.095717	0.066876	0.042159	0.023902	0.012597	0.010195	0.019696	0.036803	0.064585	0.101487		8.2	0.0205568	0.0135712	0.00743963	0.00455447	0.0133846	0.00734219	0.00384994	0.00197191		8.2	0.0180815	0.00790965	0.00196799	0.00327243	-0.00186682	0.0238721	0.012393	0.0063152	0.00318784	0.00160156		8.2	0.140564	0.113054	0.0754255	0.0375364	0.0236198	0.167533	0.123155	0.0785349	0.0450416	0.0242225
	8.4	0.097221	0.066189	0.042671	0.024408	0.012725	0.010415	0.020105	0.03751	0.06564	0.10266		8.4	0.0206405	0.0136631	0.00741343	0.00495093	0.013634	0.00749472	0.00393427	0.00201625		8.4	0.0190807	0.00920135	0.00215963	0.00338101	-0.00206042	0.0243914	0.0126739	0.00646124	0.00326231	0.00163916		8.4	0.140617	0.112491	0.0754233	0.0383484	0.0235459	0.167708	0.123599	0.0790359	0.0454177	0.024453
	8.6	0.09781	0.066068	0.04299	0.025643	0.01275	0.010634	0.020512	0.03821	0.066676	0.103796		8.6	0.0209532	0.0140609	0.00752971	0.00413852	0.0138805	0.00764611	0.00401819	0.00206042		8.6	0.0209198	0.0104785	0.00234713	0.00318162	-0.00182243	0.024908	0.0129538	0.00660692	0.00333663	0.00167669		8.6	0.141187	0.112474	0.0748491	0.0396551	0.0237276	0.167864	0.124012	0.0795104	0.0457775	0.0246745
	8.8	0.097228	0.066166	0.044473	0.026486	0.014161	0.010852	0.020915	0.038902	0.067694	0.104896		8.8	0.0215534	0.014024	0.00805418	0.00454709	0.0141239	0.00779638	0.00410167	0.00210443		8.8	0.0211707	0.0124506	0.00204064	0.00239268	-0.00165757	0.0254218	0.0132327	0.00675223	0.00341079	0.00171416		8.8	0.141223	0.11233	0.0751289	0.0405215	0.0240039	0.168004	0.124395	0.0799598	0.0461215	0.0248874
	9	0.097014	0.065838	0.045305	0.027661	0.014973	0.011069	0.021316	0.039587	0.068693	0.105961		9	0.0216162	0.0140938	0.00861386	0.00458048	0.0143643	0.00794554	0.00418475	0.00214826		9	0.0222095	0.0124751	0.00228607	0.00254222	-0.00155592	0.0259329	0.0135107	0.00689718	0.00348481	0.00175155		9	0.141689	0.112654	0.0752368	0.0413099	0.0234297	0.168128	0.124751	0.0803854	0.0464506	0.0250919
	9.2	0.096369	0.066065	0.045597	0.028806	0.01467	0.011285	0.021714	0.040264	0.069675	0.106992		9.2	0.0215312	0.0140799	0.00894765	0.00466234	0.0146018	0.00809358	0.00426739	0.00219193		9.2	0.0228922	0.0130921	0.00246458	0.00262126	-0.00177487	0.0264413	0.0137877	0.00704177	0.00355867	0.00178888		9.2	0.142212	0.11305	0.0753054	0.04199	0.0233878	0.168239	0.125082	0.0807884	0.0467653	0.0252886
	9.4	0.096207	0.066652	0.046334	0.028982	0.015491	0.011499	0.022108	0.040934	0.070639	0.107991		9.4	0.0208969	0.014218	0.00947556	0.00460121	0.0148364	0.00824053	0.00434963	0.00223543		9.4	0.0232725	0.0140973	0.00233292	0.00211317	-0.00203536	0.0269469	0.0140637	0.00718599	0.00363238	0.00182615		9.4	0.1419	0.112776	0.0759972	0.042681	0.0231233	0.168339	0.125389	0.0811701	0.0470662	0.0254775
	9.6	0.09576	0.067068	0.046646	0.030016	0.016504	0.011712	0.0225	0.041596	0.071586	0.108958		9.6	0.0211695	0.0141994	0.00947003	0.00399764	0.0150681	0.00838638	0.00443146	0.00227878		9.6	0.0238115	0.0140692	0.00241713	0.0021017	-0.00160702	0.0274499	0.0143388	0.00732985	0.00370594	0.00186334		9.6	0.141893	0.112727	0.0761469	0.0431791	0.0227598	0.168428	0.125674	0.0815316	0.0473541	0.0256592
	9.8	0.095689	0.067373	0.046348	0.031281	0.016569	0.011924	0.022889	0.042251	0.072516	0.109895		9.8	0.0212493	0.0142419	0.00909181	0.00380606	0.015297	0.00853116	0.00451288	0.00232194		9.8	0.0238177	0.0144789	0.00283955	0.00199138	-0.00150601	0.0279502	0.0146129	0.00747334	0.00377936	0.00190047		9.8	0.143186	0.113432	0.076472	0.0430757	0.023065	0.168507	0.125939	0.081874	0.0476294	0.0258337
	10	0.096207	0.068217	0.047813	0.031798	0.016659	0.012135	0.023275	0.042899	0.073429	0.110802		10	0.0212811	0.0141427	0.00933629	0.0029905	0.0155231	0.00867485	0.00459388	0.00236495		10	0.0246177	0.0142391	0.00305659	0.00134596	-0.00144157	0.0284478	0.0148861	0.00761648	0.00385262	0.00193753		10	0.14351	0.113472	0.0760772	0.0433827	0.0231612	0.168577	0.126184	0.0821983	0.0478927	0.0260015
	10.2	0.096519	0.069763	0.047751	0.031909	0.017539	0.012344	0.023658	0.043541	0.074326	0.11168		10.2	0.0213362	0.0136342	0.0092846	0.00361251	0.0157464	0.00881748	0.00467448	0.00240779		10.2	0.025247	0.0148449	0.00367098	0.00113113	-0.00132657	0.0289427	0.0151584	0.00775926	0.00392573	0.00197453		10.2	0.144356	0.113739	0.0758413	0.0434755	0.0237328	0.168641	0.126413	0.0825054	0.0481445	0.0261627
	10.4	0.097926	0.070464	0.047846	0.032297	0.018519	0.012552	0.024039	0.044175	0.075207	0.11253		10.4	0.0209006	0.0137664	0.00964219	0.00443864	0.015967	0.00895904	0.00475468	0.00245047		10.4	0.0257342	0.015024	0.00446921	0.00077066	-0.00106095	0.029435	0.0154297	0.00790168	0.00399869	0.00201146		10.4	0.14409	0.114449	0.0760264	0.0429359	0.0239604	0.168697	0.126625	0.0827962	0.0483853	0.0263177
	10.6	0.098157	0.071799	0.047887	0.033335	0.019118	0.01276	0.024416	0.044802	0.076072	0.113354		10.6	0.0209572	0.0142123	0.00972104	0.00458022	0.0161849	0.00909956	0.00483446	0.00249299		10.6	0.0258803	0.0149451	0.00473557	-0.00020211	-0.00125096	0.0299247	0.0157001	0.00804374	0.00407151	0.00204832		10.6	0.144466	0.115046	0.076706	0.0428046	0.0238357	0.168747	0.126822	0.0830717	0.0486156	0.0264666
	10.8	0.099101	0.072318	0.047489	0.032897	0.020212	0.012965	0.024791	0.045422	0.076922	0.114151		10.8	0.02051	0.0141098	0.00975605	0.00473405	0.0164001	0.00923904	0.00491386	0.00253535		10.8	0.0259963	0.0145534	0.00435405	-0.00048739	-0.00105207	0.0304118	0.0159695	0.00818545	0.00414418	0.00208511		10.8	0.144507	0.115782	0.0766664	0.0428432	0.0240247	0.168792	0.127005	0.0833325	0.0488359	0.0266097
	11	0.100009	0.073962	0.047131	0.033648	0.019377	0.01317	0.025163	0.046036	0.077757	0.114923		11	0.0205751	0.0141428	0.0103591	0.00424587	0.0166127	0.00937747	0.00499285	0.00257754		11	0.025909	0.0145449	0.00429684	-0.00028535	-0.00089474	0.0308963	0.016238	0.0083268	0.00421669	0.00212184		11	0.144501	0.116432	0.0763894	0.0420032	0.0244177	0.168832	0.127175	0.0835796	0.0490466	0.0267473
	11.2	0.101703	0.074714	0.046586	0.033803	0.019141	0.013374	0.025533	0.046643	0.078577	0.115671		11.2	0.0205509	0.0142099	0.0110565	0.00465466	0.0168227	0.00951488	0.00507145	0.00261956		11.2	0.0261572	0.0140653	0.00477681	-0.00059644	-6.636e-05	0.0313782	0.0165056	0.00846779	0.00428906	0.00215851		11.2	0.144588	0.116634	0.0772739	0.0415674	0.0246218	0.168868	0.127332	0.0838136	0.0492481	0.0268795
	11.4	0.102492	0.074818	0.04657	0.034901	0.018907	0.013577	0.025899	0.047243	0.079382	0.116395		11.4	0.0208261	0.0141592	0.011372	0.0046949	0.0170301	0.00965128	0.00514964	0.00266144		11.4	0.0269011	0.0129864	0.00442807	-0.0007629	0.00023422	0.0318575	0.0167723	0.00860844	0.00436129	0.0021951		11.4	0.144607	0.116133	0.0772763	0.0414024	0.0245253	0.1689	0.127479	0.0840352	0.0494408	0.0270066
	11.6	0.103133	0.076055	0.046655	0.034662	0.019511	0.013778	0.026263	0.047837	0.080173	0.117097		11.6	0.0208715	0.0142566	0.0114943	0.00512649	0.017235	0.00978665	0.00522746	0.00270316		11.6	0.02747	0.0126511	0.00498132	-0.00075767	-6.054e-05	0.0323342	0.017038	0.00874872	0.00443336	0.00223163		11.6	0.144182	0.11626	0.0778415	0.0413536	0.0252391	0.168929	0.127615	0.084245	0.0496251	0.0271287
	11.8	0.104256	0.076311	0.046554	0.034514	0.019899	0.013978	0.026624	0.048424	0.080949	0.117776		11.8	0.0207717	0.0145469	0.0117363	0.00492896	0.0174374	0.00992102	0.00530488	0.00274471		11.8	0.0272356	0.0120058	0.0052072	-0.00036364	2.069e-05	0.0328085	0.0173028	0.00888866	0.00450529	0.0022681		11.8	0.143729	0.115731	0.0779953	0.0421937	0.0253272	0.168955	0.127741	0.0844438	0.0498014	0.0272461
	12	0.105502	0.076748	0.047315	0.03549	0.020802	0.014177	0.026983	0.049005	0.081712	0.118433		12	0.0209249	0.014626	0.0119725	0.0051664	0.0176373	0.0100544	0.0053819	0.0027861		12	0.0279352	0.0124627	0.00488823	-0.00024234	-0.00013776	0.0332801	0.0175667	0.00902824	0.00457707	0.0023045		12	0.143847	0.116242	0.0786783	0.0419557	0.025873	0.168977	0.127859	0.084632	0.0499699	0.0273589
	12.2	0.105252	0.076751	0.048608	0.035667	0.020828	0.014375	0.027339	0.04958	0.082461	0.11907		12.2	0.021063	0.0145567	0.0118044	0.0056396	0.0178348	0.0101868	0.00545855	0.00282734		12.2	0.0286771	0.0129293	0.00520073	0.00035185	-0.00033652	0.0337493	0.0178297	0.00916748	0.00464871	0.00234083		12.2	0.144007	0.116448	0.0791769	0.0426122	0.0258135	0.168998	0.127968	0.0848103	0.0501311	0.0274673
[truncated: 1,138 more rows]

## Sheet: Fig.5b
	Fig. 5b
	BLI sensorgram curves of hTNFα with TMB-1												BLI sensorgram curves of hTNFα with TMB-2												BLI sensorgram curves of hTNFα with TMB-3										BLI sensorgram curves of hTNFα with TMB-4
[truncated: 1,201 more rows]

## Sheet: Fig.5c
	Fig. 5c
	The cell viability of L929 cells treated with cTNFα and minibinder (%)
	Conc (nM)	TMB-1			TMB-2			TMB-3			TMB-4			TNF30
[truncated: 18 more rows]

## Sheet: Fig.5d
	Fig. 5d
[truncated: 9 more rows]

## Sheet: Supplementary Fig.1
	Supplementary Fig. 1							Supplementary Fig. 1
[truncated: 424 more rows]

[truncated: 6 more sheets: Supplementary Fig.2, Supplementary Fig.3, Supplementary Fig.6, Supplementary Fig.7, Supplementary Fig.8, Supplementary Fig.10]
